# Supplementary material for: Free Form Deformation–Based Image Registration Improves Accuracy of Traction Force Microscopy
Source: PLoS One. 2015 Dec 7;10(12):e0144184. doi: 10.1371/journal.pone.0144184 (PMC4671587; doi:10.1371/journal.pone.0144184)
Supplement: S2 File — (ZIP) [file pone.0144184.s014.zip]

Archive with 79 entries (60 files):
- S2_File/
- S2_File/readmeFirst.pdf
- S2_File/TFMcalc/
- S2_File/TFMcalc/disp/
- S2_File/TFMcalc/disp/ffd/
- S2_File/TFMcalc/disp/ffd/ffdDisp.m
- S2_File/TFMcalc/disp/ffd/ffdParameters2D_template.txt
- S2_File/TFMcalc/disp/ffd/ffdParameters3D_template.txt
- S2_File/TFMcalc/disp/ffd/run_maskTemplate.bat
- S2_File/TFMcalc/disp/ffd/run_template.bat
- S2_File/TFMcalc/disp/piv/
- S2_File/TFMcalc/disp/piv/piv2D.m
- S2_File/TFMcalc/disp/piv/piv3D.m
- S2_File/TFMcalc/disp/piv/pivDisp.m
- S2_File/TFMcalc/disp/piv/pivDispInterp.m
- S2_File/TFMcalc/disp/piv/subpxPeakCoord2D.m
- S2_File/TFMcalc/disp/piv/subpxPeakCoord3D.m
- S2_File/TFMcalc/disp/tfmDisp.m
- S2_File/TFMcalc/doc/
- S2_File/TFMcalc/doc/userGuide.pdf
- S2_File/TFMcalc/external/
- S2_File/TFMcalc/external/3d_inpaint_nans/
- S2_File/TFMcalc/external/3d_inpaint_nans/inpaint_nans3.m
- S2_File/TFMcalc/external/3d_inpaint_nans/license.txt
- S2_File/TFMcalc/external/Inpaint_nans/
- S2_File/TFMcalc/external/Inpaint_nans/inpaint_nans.m
- S2_File/TFMcalc/external/Inpaint_nans/license.txt
- S2_File/TFMcalc/external/normcorrn/
- S2_File/TFMcalc/external/normcorrn/checkNumArgs.m
- S2_File/TFMcalc/external/normcorrn/convnFast.m
- S2_File/TFMcalc/external/normcorrn/localSum.m
- S2_File/TFMcalc/external/normcorrn/nlfiltersep.m
- S2_File/TFMcalc/external/normcorrn/nlfiltersep_max.c
- S2_File/TFMcalc/external/normcorrn/nlfiltersep_max.mexa64
- S2_File/TFMcalc/external/normcorrn/nlfiltersep_max.mexmaci64
- S2_File/TFMcalc/external/normcorrn/nlfiltersep_max.mexw64
- S2_File/TFMcalc/external/normcorrn/nlfiltersep_sum.c
- S2_File/TFMcalc/external/normcorrn/nlfiltersep_sum.mexa64
- S2_File/TFMcalc/external/normcorrn/nlfiltersep_sum.mexmaci64
- S2_File/TFMcalc/external/normcorrn/nlfiltersep_sum.mexw64
- S2_File/TFMcalc/external/normcorrn/normxcorrn.m
- S2_File/TFMcalc/external/nrrdread/
- S2_File/TFMcalc/external/nrrdread/adjustEndian.m
- S2_File/TFMcalc/external/nrrdread/getDatatype.m
- S2_File/TFMcalc/external/nrrdread/nrrdread.m
- S2_File/TFMcalc/external/nrrdread/nrrdread_license.txt
- S2_File/TFMcalc/external/nrrdread/readData.m
- S2_File/TFMcalc/external/window2/
- S2_File/TFMcalc/external/window2/license.txt
- S2_File/TFMcalc/external/window2/window2.m
- S2_File/TFMcalc/TFMcalc_license.txt
- S2_File/TFMcalc/traction/
- S2_File/TFMcalc/traction/fourier/
- S2_File/TFMcalc/traction/fourier/FourierTransform.m
- S2_File/TFMcalc/traction/fourier/InverseFourierTransform.m
- S2_File/TFMcalc/traction/green/
- S2_File/TFMcalc/traction/green/greenBoussinesqI.m
- S2_File/TFMcalc/traction/green/greenMeshGen.m
- S2_File/TFMcalc/traction/lcurve/
- S2_File/TFMcalc/traction/lcurve/lcorner.m
- S2_File/TFMcalc/traction/lcurve/lcurve.m
- S2_File/TFMcalc/traction/tensorOperations/
- S2_File/TFMcalc/traction/tensorOperations/tensorComplexConjugation.m
- S2_File/TFMcalc/traction/tensorOperations/tensorDif.m
- S2_File/TFMcalc/traction/tensorOperations/tensorFFT.m
- S2_File/TFMcalc/traction/tensorOperations/tensorIFFT.m
- S2_File/TFMcalc/traction/tensorOperations/tensorInverse.m
- S2_File/TFMcalc/traction/tensorOperations/tensorProduct.m
- S2_File/TFMcalc/traction/tensorOperations/tensorTikhonovLambdaSum.m
- S2_File/TFMcalc/traction/tikhonovInverseFourier.m
- S2_File/TFMcalc/traction/tracRecovery.m
- S2_File/TFMcalc/utilities/
- S2_File/TFMcalc/utilities/extractTifMetadata.m
- S2_File/TFMcalc/utilities/read3Dim.m
- S2_File/TFMcalc/utilities/replacemultistringfile.m
- S2_File/TFMcalc/workFlow/
- S2_File/TFMcalc/workFlow/staticTFM.m
- S2_File/TFMcalc/workFlow/TFMcalcWorkflow.m
- S2_File/TFMcalc_launch.m
