# Supplementary material for: Free Form Deformation–Based Image Registration Improves Accuracy of Traction Force Microscopy
Source: PLoS One. 2015 Dec 7;10(12):e0144184. doi: 10.1371/journal.pone.0144184 (PMC4671587; doi:10.1371/journal.pone.0144184)
Supplement: S2 File — (ZIP) [file pone.0144184.s014.zip › S2_File/TFMcalc/disp/ffd/ffdDisp.m]

%    This file is part of TFMcalc.
%     Copyright (C) 2013 Tecnun, School of Engineering, University of Navarra (Spain)
%     Copyright (C) 2015 Bme, Dep. Mech. Engineering, KUleuven (Belgium)
%     Copyright (C) 2012-2015 Alvaro Jorge-Penas
%
%     This library is free software: you can redistribute it and/or modify
%     it under the terms of the GNU Lesser General Public License as published
%     by the Free Software Foundation, either version 3 of the License, or
%     (at your option) any later version.
%
%     This software is provided "as is",
%     but WITHOUT ANY WARRANTY; without even the implied warranty of
%     MERCHANTABILITY or FITNESS FOR A PARTICULAR PURPOSE.  See the
%     GNU Lesser General Public License for more details
%     <http://www.gnu.org/licenses/>.


function dispField = ffdDisp(relaxedBeads, stressedBeads, param)
% This function is the wrapper required to run elastix-based registration
% and obtain the FFD-based displacements


commandlinePath = [param.installationPath filesep 'disp' filesep 'ffd' ]; 
storePath = param.tmpPath;

dim = length(size(relaxedBeads));


beadMask = param.beadMask; 
switch param.optimMethod
    case 'qnLBFGS'
        optimMethod = 'QuasiNewtonLBFGS';
    case 'adapStochGradDesc'
        optimMethod = 'AdaptiveStochasticGradientDescent';
end

iterNum = param.iterNum;
if length(iterNum)==1
    iterNum = ones(1,3)*iterNum;
end

evalSampleNum = param.evalSampleNum;
if isempty(evalSampleNum)
    imageSampler = 'Full';
else
    if beadMask
        imageSampler = 'RandomSparseMask';
    else
        imageSampler = 'RandomCoordinate';
    end
    if length(evalSampleNum)==1
        evalSampleNum = ones(1,3)*evalSampleNum;
    end
end


    
    
%% PREPARE THINGS FOR ELASTIX & TRANSFORMIX

% Create a temporal folder for internal computations
if ~exist(storePath,'dir')
    mkdir(storePath)
end
% Write bead images to a file
if ~exist([storePath filesep 'beadImages'],'dir')
    mkdir([storePath filesep 'beadImages'])
end
switch dim
    case 2
        imwrite(double(stretch(dip_image(relaxedBeads),0,100,0,1)),[storePath filesep 'beadImages' filesep 'fixedIm.png'],'png','Bitdepth',16)
        imwrite(double(stretch(dip_image(stressedBeads),0,100,0,1)),[storePath filesep 'beadImages' filesep 'movingIm.png'],'png','Bitdepth',16)
        if beadMask
            relaxedMask = uint8(1*bdilation(threshold(relaxedBeads)));
            imwrite(relaxedMask,[storePath filesep 'beadImages' filesep 'fixedMask.png'],'png','Bitdepth',8)
        end
        beadFileExt = 'png';
    case 3
        dipsetpref('FileWriteWarning','off')
        writeim(relaxedBeads,[storePath filesep 'beadImages' filesep 'fixedIm.tiff'],'tiff','no',[])
        writeim(stressedBeads,[storePath filesep 'beadImages' filesep 'movingIm.tiff'],'tiff','no',[])
        if beadMask
            relaxedMask = 1*bdilation(threshold(relaxedBeads));
            writeim(1*bdilation(threshold(relaxedBeads)),[storePath filesep 'beadImages' filesep 'fixedMask.tiff'],'tiff','no',[]) 
        end
        beadFileExt = 'tiff';
        dipsetpref('FileWriteWarning','on')
end
fixedImName = ['fixedIm.' beadFileExt];
movingImName = ['movingIm.' beadFileExt];
if beadMask
    fixedMaskName = ['fixedMask.' beadFileExt];
end
    

%% MODIFY THE PARAMETERS FILE

switch dim
    case 2
        copyfile([commandlinePath filesep 'ffdParameters2D_template.txt'],[storePath filesep 'ffdParameters.txt'],'f')
    case 3
        copyfile([commandlinePath filesep 'ffdParameters3D_template.txt'],[storePath filesep 'ffdParameters.txt'],'f')
end

% Parse user provided parameters to the parameter file that will be read by elastix
paramFileInputStrings{1} = 'optimVal'; paramFileOutputStrings{1} = optimMethod;
paramFileInputStrings{2} = 'xyMesh';   paramFileOutputStrings{2} = num2str(param.meshSize.xy(3));
paramFileInputStrings{3} = 'xySchedule1';  paramFileOutputStrings{3} = num2str(round(100*(param.meshSize.xy(1)/param.meshSize.xy(3)))/100);
paramFileInputStrings{4} = 'xySchedule2';  paramFileOutputStrings{4} = num2str(round(100*(param.meshSize.xy(2)/param.meshSize.xy(3)))/100);
paramFileInputStrings{5} = 'imageSamplerVal';  paramFileOutputStrings{5} = imageSampler;
switch imageSampler
    case 'Full'
        paramFileInputStrings{6} = 'sampleNumActivate';  paramFileOutputStrings{6} = '//';
    otherwise
        paramFileInputStrings{6} = 'sampleNumActivate';  paramFileOutputStrings{6} = '';
        paramFileInputStrings{7} = 'sampleNumSc1';  paramFileOutputStrings{7} = num2str(evalSampleNum(1));
        paramFileInputStrings{8} = 'sampleNumSc2';  paramFileOutputStrings{8} = num2str(evalSampleNum(2));
        paramFileInputStrings{9} = 'sampleNumSc3';  paramFileOutputStrings{9} = num2str(evalSampleNum(3));
        switch optimMethod
            case 'QuasiNewtonLBFGS'
                paramFileInputStrings{10} = 'newSamplesFlag';  paramFileOutputStrings{10} = 'false';
            case 'AdaptiveStochasticGradientDescent'
                paramFileInputStrings{10} = 'newSamplesFlag';  paramFileOutputStrings{10} = 'true';
        end
end
partialStringNum = length(paramFileInputStrings);
paramFileInputStrings{partialStringNum+1} = 'iterNumSc1';  paramFileOutputStrings{partialStringNum+1} = num2str(iterNum(1));
paramFileInputStrings{partialStringNum+2} = 'iterNumSc2';  paramFileOutputStrings{partialStringNum+2} = num2str(iterNum(2));
paramFileInputStrings{partialStringNum+3} = 'iterNumSc3';  paramFileOutputStrings{partialStringNum+3} = num2str(iterNum(3));
if dim==3
    paramFileInputStrings{partialStringNum+4} = 'zMesh';  paramFileOutputStrings{partialStringNum+4} = num2str(param.meshSize.z(3));
    paramFileInputStrings{partialStringNum+5} = 'zSchedule1';  paramFileOutputStrings{partialStringNum+5} = num2str(round(100*(param.meshSize.z(1)/param.meshSize.z(3)))/100);
    paramFileInputStrings{partialStringNum+6} = 'zSchedule2';  paramFileOutputStrings{partialStringNum+6} = num2str(round(100*(param.meshSize.z(2)/param.meshSize.z(3)))/100);
end


replacemultistringfile(paramFileInputStrings,paramFileOutputStrings,[storePath filesep 'ffdParameters.txt'],[storePath filesep 'ffdParameters.txt']);


%% MODIFY THE  COMMAND LINE  FILE


% For Windows OS
fileExt = 'bat';


if beadMask
    copyfile([commandlinePath filesep 'run_maskTemplate.' fileExt],[storePath filesep 'runFFD.' fileExt],'f')
else
    copyfile([commandlinePath filesep 'run_template.' fileExt],[storePath filesep 'runFFD.' fileExt],'f')
end

% Parse required data to the run file that will execute elastix
runFileInputStrings{1} = 'parametersReadPath';  runFileOutputStrings{1} = storePath;
runFileInputStrings{2} = 'parameterFileName';  runFileOutputStrings{2} = 'ffdParameters.txt';
runFileInputStrings{3} = 'beadsReadPath';  runFileOutputStrings{3} = [storePath filesep 'beadImages'];
runFileInputStrings{4} = 'fixedImName';  runFileOutputStrings{4} = fixedImName;
runFileInputStrings{5} = 'movingImName';  runFileOutputStrings{5} = movingImName;
runFileInputStrings{6} = 'savePath';  runFileOutputStrings{6} = storePath;
if beadMask
    runFileInputStrings{7} = 'fixedMaskName';  runFileOutputStrings{7} = fixedMaskName;
end

replacemultistringfile(runFileInputStrings,runFileOutputStrings,[storePath filesep 'runFFD.' fileExt],[storePath filesep 'runFFD.' fileExt])


%% COMPUTE DISPLACEMENTS (elastix + transformix)

% For Windos OS
status = system(['"' storePath filesep 'runFFD.' fileExt '"'],'-echo');


%% PASS THE RESULTS BACK TO MATLAB

tmp=nrrdread([storePath filesep 'dispField' filesep 'deformationField.nrrd']);
switch dim    
    case 2
        dispField.X = permute(squeeze(tmp(1,:,:)),[2 1])*param.xyResolution;
        dispField.Y = permute(squeeze(tmp(2,:,:)),[2 1])*param.xyResolution;
        clear tmp
    case 3 
        dispField.X = permute(squeeze(tmp(1,:,:,:)),[2 1 3])*param.xyResolution;
        dispField.Y = permute(squeeze(tmp(2,:,:,:)),[2 1 3])*param.xyResolution;
        dispField.Z = permute(squeeze(tmp(3,:,:,:)),[2 1 3])*param.zResolution;
        clear  tmp
end

% Remove temooral folder used for computations
rmdir(storePath,'s')
