# Supplementary material for: Free Form Deformation–Based Image Registration Improves Accuracy of Traction Force Microscopy
Source: PLoS One. 2015 Dec 7;10(12):e0144184. doi: 10.1371/journal.pone.0144184 (PMC4671587; doi:10.1371/journal.pone.0144184)
Supplement: S2 File — (ZIP) [file pone.0144184.s014.zip › S2_File/TFMcalc/disp/ffd/ffdParameters3D_template.txt]

// ********** Image Types

(FixedInternalImagePixelType "float")
(FixedImageDimension 3)
(MovingInternalImagePixelType "float")
(MovingImageDimension 3)


// ********** Components

(Registration "MultiResolutionRegistration")
(FixedImagePyramid "FixedSmoothingImagePyramid")
(MovingImagePyramid "MovingSmoothingImagePyramid")
(Interpolator "BSplineInterpolator")

(Metric "AdvancedNormalizedCorrelation")
(Optimizer "optimVal")
(ResampleInterpolator "FinalBSplineInterpolator")
(Resampler "DefaultResampler")
(Transform "BSplineTransform")


// ********** Pyramid

// Total number of resolutions
(NumberOfResolutions 3)
(ImagePyramidSchedule   2 2 2  2 2 2  1 1 1)


// ********** Transform


(FinalGridSpacingInVoxels xyMesh xyMesh zMesh)
(GridSpacingSchedule xySchedule1 xySchedule1 zSchedule1  xySchedule2 xySchedule2 zSchedule2  1.0 1.0 1.0)
(HowToCombineTransforms "Compose")


// ********** Optimizer


(MaximumNumberOfIterations iterNumSc1 iterNumSc2 iterNumSc3)
(AutomaticParameterEstimation "true")
(UseAdaptiveStepSizes "true")


// ********** Metric
// Just using the default values for the NC metric


// ********** Several

(WriteTransformParametersEachIteration "false")
(WriteTransformParametersEachResolution "true")
(WriteResultImageAfterEachResolution "false")
(WritePyramidImagesAfterEachResolution "false")
(WriteResultImage "true")
(ShowExactMetricValue "false")
(ErodeMask "false")
(UseDirectionCosines "true")


// ********** ImageSampler

//Number of spatial samples used to compute the metric in each resolution level:


(ImageSampler "imageSamplerVal")


sampleNumActivate (NumberOfSpatialSamples sampleNumSc1 sampleNumSc2 sampleNumSc3)
sampleNumActivate (NewSamplesEveryIteration "newSamplesFlag")


// ********** Interpolator and Resampler

//Order of B-Spline interpolation used in each resolution level:
(BSplineInterpolationOrder 1)

//Order of B-Spline interpolation used for applying the final deformation:
(FinalBSplineInterpolationOrder 3)

//Default pixel value for pixels that come from outside the picture:
(DefaultPixelValue 0)

(ResultImageFormat "nrrd")
