# Supplementary material for: Free Form Deformation–Based Image Registration Improves Accuracy of Traction Force Microscopy
Source: PLoS One. 2015 Dec 7;10(12):e0144184. doi: 10.1371/journal.pone.0144184 (PMC4671587; doi:10.1371/journal.pone.0144184)
Supplement: S2 File — (ZIP) [file pone.0144184.s014.zip › S2_File/TFMcalc/disp/ffd/run_template.bat]

@ECHO OFF


 

SET fixedPath=beadsReadPath
SET movingPath=beadsReadPath
SET paramPath=parametersReadPath
SET storePath=savePath
SET fixed=%fixedPath%\fixedImName
SET moving=%movingPath%\movingImName
SET param=%paramPath%\parameterFileName
SET outDir=%storePath%\out
SET dField=%storePath%\dispField

ECHO Fixed Image: %fixed%
ECHO Moving Image: %moving%
ECHO Parameters: %param%

RMDIR %outDir%

MKDIR %outDir%

ECHO elastix -f %fixed% -m %moving% -p %param% -out %outDir% 
elastix -f %fixed% -m %moving% -p %param% -out %outDir% 

ECHO Generating deformation field
RMDIR %dField%
MKDIR %dField%
transformix  -def all -out %dField% -tp %outDir%\TransformParameters.0.txt
