# Supplementary material for: Free Form Deformation–Based Image Registration Improves Accuracy of Traction Force Microscopy
Source: PLoS One. 2015 Dec 7;10(12):e0144184. doi: 10.1371/journal.pone.0144184 (PMC4671587; doi:10.1371/journal.pone.0144184)
Supplement: S2 File — (ZIP) [file pone.0144184.s014.zip › S2_File/TFMcalc/disp/piv/piv3D.m]

%    This file is part of TFMcalc.
%     Copyright (C) 2013 Tecnun, School of Engineering, University of Navarra (Spain)
%     Copyright (C) 2015 Bme, Dep. Mech. Engineering, KUleuven (Belgium)
%     Copyright (C) 2012-2015 Alvaro Jorge-Penas
%
%     This library is free software: you can redistribute it and/or modify
%     it under the terms of the GNU Lesser General Public License as published
%     by the Free Software Foundation, either version 3 of the License, or
%     (at your option) any later version.
%
%     This software is provided "as is",
%     but WITHOUT ANY WARRANTY; without even the implied warranty of
%     MERCHANTABILITY or FITNESS FOR A PARTICULAR PURPOSE.  See the
%     GNU Lesser General Public License for more details
%     <http://www.gnu.org/licenses/>.

function dispField = piv3D(refIm,im,parameters)

% Parse some input parameters
resXY = parameters.xyResolution;
resZ = parameters.zResolution;
scaleNum = parameters.scaleNum; 
blockSize.xy = parameters.blockSize.xy;
blockSize.z = parameters.blockSize.z;
shiftCalcMethod = parameters.shiftCalcMethod;
interpMethod = parameters.interpMethod; % 'inpaintNaN' or 'linear'
minIntensity = parameters.minbeadPixVal;
if strcmp(shiftCalcMethod,'xcorr')
    minCorrVal = parameters.minCorrVal;
end


imSize = size(refIm);

% Remove NaNs (if any) before start.
refIm = inpaint_nans3(refIm,0); 
im = inpaint_nans3(im,0); 

for ii=1:scaleNum
    
    disp(['Processing scale ' num2str(ii)])
    
    % Get the current block size
    currentBlckSize = [blockSize.xy(ii),blockSize.xy(ii),blockSize.z(ii)];
    
    % Check if we have to zero-pad the images so their size is an integer number of the current block size
    remainder =  ceil(imSize./currentBlckSize).*currentBlckSize - imSize;
    newImSize = imSize+remainder;
    newRefIm = zeros(newImSize);
    newIm = zeros(newImSize);
    remainderHalf = remainder/2;
    imStartIndx = [floor(remainderHalf(1))+1,floor(remainderHalf(2))+1,1];
    imEndIndx =  [floor(remainderHalf(1))+imSize(1),floor(remainderHalf(2))+imSize(2),imSize(3)];
    newRefIm(imStartIndx(1):imEndIndx(1),imStartIndx(2):imEndIndx(2),imStartIndx(3):imEndIndx(3)) = refIm;
    newIm(imStartIndx(1):imEndIndx(1),imStartIndx(2):imEndIndx(2),imStartIndx(3):imEndIndx(3)) = im;
    
    % Define the starting and ending pixel for each block of the refIm
    [blckRowStart,blckColStart,blckDepthStart]= ndgrid(1:currentBlckSize(1):newImSize(1),1:currentBlckSize(2):newImSize(2),1:currentBlckSize(3):newImSize(3));
    [blckRowEnd, blckColEnd,blckDepthEnd] = ndgrid(currentBlckSize(1):currentBlckSize(1):newImSize(1),currentBlckSize(2):currentBlckSize(2):newImSize(2),currentBlckSize(3):currentBlckSize(3):newImSize(3));
    

    if ii>1 % If we are not dealing with the coarsest scale, we have to consider the displacements calculated in the previous scale
        % Obtein the interpolant functions to interpolate the (accumulated) displacements calculated in the previous scale
        interpFuncR = griddedInterpolant(blckRowCentrCoords,blckColCentrCoords,blckDepthCentrCoords,totalDispMtxRow,'linear'); 
        interpFuncC = griddedInterpolant(blckRowCentrCoords,blckColCentrCoords,blckDepthCentrCoords,totalDispMtxCol,'linear'); 
        interpFuncD = griddedInterpolant(blckRowCentrCoords,blckColCentrCoords,blckDepthCentrCoords,totalDispMtxDepth,'linear'); 
        clear blckRowCentrCoords blckColCentrCoords blckDepthCentrCoords totalDispMtxRow totalDispMtxCol totalDispMtxDepth
        % Calculate the center of the blocks that will be used for this scale
        currentRefImCenter = floor(imSize/2)+ imStartIndx -1;
        blckRowCentrCoords = (blckRowStart + ceil(currentBlckSize(1)/2) -1)-currentRefImCenter(1);
        blckColCentrCoords = (blckColStart + ceil(currentBlckSize(2)/2) -1)-currentRefImCenter(2);
        blckDepthCentrCoords =  (blckDepthStart + ceil(currentBlckSize(3)/2) -1)-currentRefImCenter(3);
        % Interpolate the (accumulated) displacements to fit the resolution (block size) of the current scale
        totalDispMtxRow = round(interpFuncR(blckRowCentrCoords,blckColCentrCoords,blckDepthCentrCoords)); clear interpFuncR
        totalDispMtxCol = round(interpFuncC(blckRowCentrCoords,blckColCentrCoords,blckDepthCentrCoords)); clear interpFuncC  
        totalDispMtxDepth = round(interpFuncD(blckRowCentrCoords,blckColCentrCoords,blckDepthCentrCoords)); clear interpFuncD
    else % if we are dealing with the coarsest scale
        % Accumulated displacements are zero as this is the first scale
        totalDispMtxRow = zeros(size(blckRowStart)); 
        totalDispMtxCol = zeros(size(blckRowStart)); 
        totalDispMtxDepth = zeros(size(blckRowStart)); 
        % Calculate the center of the blocks that will be used for this scale
        currentRefImCenter = floor(imSize/2)+ imStartIndx -1; 
        blckRowCentrCoords = (blckRowStart + ceil(currentBlckSize(1)/2) -1)-currentRefImCenter(1);
        blckColCentrCoords = (blckColStart + ceil(currentBlckSize(2)/2) -1)-currentRefImCenter(2);
        blckDepthCentrCoords =  (blckDepthStart + ceil(currentBlckSize(3)/2) -1)-currentRefImCenter(3);
        % We don't need to deal with the accumulated displacements from previous scales as this one is the first scale.
    end
    

    % Initialize  the matrices where the displacements for currente scale will be stored
    currentDispMtxRow = zeros(size(totalDispMtxRow));
    currentDispMtxCol = zeros(size(totalDispMtxCol));
    currentDispMtxDepth = zeros(size(totalDispMtxDepth));
    
    
    % Calculation of the shift for each block 
    numBlck = numel(blckColStart); % number of blocks
    for nn=1:numBlck
        
        disp(['Scale ' num2str(ii) ' -- Processing block ' num2str(nn) ' of ' num2str(numBlck)])
        
        % Reference Image
        % Get the block from the reference image defined for the current block
        currentBlckRowStartRef = blckRowStart(nn) ;
        currentBlckRowEndRef = blckRowEnd(nn) ;
        currentBlckColStartRef = blckColStart(nn) ;
        currentBlckColEndRef = blckColEnd(nn) ;
        currentBlckDepthStartRef = blckDepthStart(nn) ;
        currentBlckDepthEndRef = blckDepthEnd(nn) ;
        blckRefIm = newRefIm(currentBlckRowStartRef:currentBlckRowEndRef,currentBlckColStartRef:currentBlckColEndRef,currentBlckDepthStartRef:currentBlckDepthEndRef);

        % Non Reference Image
        % Take into account the displacements calculated in the previous scale
        currentBlckRowStart = blckRowStart(nn)  + totalDispMtxRow(nn);
        currentBlckRowEnd = blckRowEnd(nn) + totalDispMtxRow(nn);
        currentBlckColStart = blckColStart(nn) + totalDispMtxCol(nn);
        currentBlckColEnd = blckColEnd(nn) + totalDispMtxCol(nn);
        currentBlckDepthStart = blckDepthStart(nn) + totalDispMtxDepth(nn);
        currentBlckDepthEnd = blckDepthEnd(nn) + totalDispMtxDepth(nn);
        % Check if we have to include some local zero-padding (important for boundaries)
        tmpPaddingS = zeros(1,3);
        tmpPaddingE = zeros(1,3);
        tmpPadFlag = 0;
        if (currentBlckRowStart<1)
            tmpPaddingS(1) = abs(currentBlckRowStart-1);
            tmpPadFlag =1;
        end
        if (currentBlckColStart<1)
            tmpPaddingS(2) = abs(currentBlckColStart-1);
            tmpPadFlag =1;
        end
        if (currentBlckDepthStart<1)
            tmpPaddingS(3) = abs(currentBlckDepthStart-1);
            tmpPadFlag =1;
        end
        if (currentBlckRowEnd>newImSize(1))
            tmpPaddingE(1) = abs(currentBlckRowEnd-newImSize(1));
            tmpPadFlag =1;
        end
        if (currentBlckColEnd>newImSize(2))
            tmpPaddingE(2) = abs(currentBlckColEnd-newImSize(2));
            tmpPadFlag =1;
        end
        if (currentBlckDepthEnd>newImSize(3))
            tmpPaddingE(3) = abs(currentBlckDepthEnd-newImSize(3));
            tmpPadFlag =1;
        end
        % If local zero-padding was required:
        if tmpPadFlag    
            blckIm = zeros(currentBlckSize);
            blckIm(tmpPaddingS(1)+1:end-tmpPaddingE(1),tmpPaddingS(2)+1:end-tmpPaddingE(2),tmpPaddingS(3)+1:end-tmpPaddingE(3)) = newIm(currentBlckRowStart+tmpPaddingS(1):currentBlckRowEnd-tmpPaddingE(1),currentBlckColStart+tmpPaddingS(2):currentBlckColEnd-tmpPaddingE(2),currentBlckDepthStart+tmpPaddingS(3):currentBlckDepthEnd-tmpPaddingE(3));
            clear tmpPadding tmpPafFlag
        else
            blckIm = newIm(currentBlckRowStart:currentBlckRowEnd,currentBlckColStart:currentBlckColEnd,currentBlckDepthStart:currentBlckDepthEnd);
            clear tmpPadding tmpPafFlag      
        end
        

               
        % Error control: 
        % Check if we have to calculate the displacements for the current block.
        if (max(blckIm(:))<minIntensity) || (max(blckRefIm(:))<minIntensity)
            % If the maximum intensity within the defined block (both for the reference one and the non-reference one) is lower than 
            % a user given threshold value, the we assume that there are not beads and there is no sense in calculating the displamements.
            % The values of the displacements for this block will be obtained later by interpolation from its neighbors
            currentDispMtxRow(nn) = nan;
            currentDispMtxCol(nn) = nan;
            currentDispMtxDepth(nn) = nan;
        else % Calculate the displacements
            switch shiftCalcMethod
                case 'xcorr' 
                    % Normalized correlation
                    c = normxcorrn(blckRefIm,blckIm);
                    % Find the value of the correlation peak
                    corrVal = max(c(:));
                    % Find the maximum(integer number of pixels)
                    indxPeak = find(c==max(c(:)));
                    [yPeak,xPeak,zPeak]=ind2sub(size(c),indxPeak);
                    % Find the maximum with subpixel accuracy
                    [subpxXPeak,subpxYPeak, subpxZPeak] = subpxPeakCoord3D(xPeak,yPeak,zPeak,c);
                    xPeak = xPeak + subpxXPeak;
                    yPeak = yPeak + subpxYPeak;
                    zPeak = zPeak + subpxZPeak;
                    % Calculate the shift
                    xShift = xPeak -size(blckRefIm,2);
                    yShift = yPeak -size(blckRefIm,1);
                    zShift = zPeak -size(blckRefIm,3);
                    % Second Error Control:
                    % If the correlation peak value is lower than a user given value, then we don't trust the obtained shift values. 
                    % The values of the displacements for this block will be obtained later by interpolation from its neighbors
                    if corrVal<minCorrVal
                        currentDispMtxRow(nn) = nan;
                        currentDispMtxCol(nn) = nan;
                        currentDispMtxDepth(nn) = nan;
                    else
                        currentDispMtxRow(nn) = yShift;
                        currentDispMtxCol(nn) = xShift;
                        currentDispMtxDepth(nn) = zShift;
                    end
                    clear xPeak yPeak zPeak xShift yShift zShift corrVal subpxXPeak subpxYPeak subpxZPeak c
                case 'iterGrad' % it requires diplib / dipimage library
                    try
                        shft = findshift(blckIm,blckRefIm,'iter');
                        currentDispMtxRow(nn) = shft(2);
                        currentDispMtxCol(nn) = shft(1);
                        currentDispMtxDepth(nn) = shft(3);
                    catch
                        currentDispMtxRow(nn) = nan;
                        currentDispMtxCol(nn) = nan;
                        currentDispMtxDepth(nn) = nan;
                    end
                case 'grad' % it requires diplib / dipimage library
                    try
                        shft = findshift(blckIm,blckRefIm,'grs');
                        currentDispMtxRow(nn) = shft(2);
                        currentDispMtxCol(nn) = shft(1);
                        currentDispMtxDepth(nn) = shft(3);
                    catch
                        currentDispMtxRow(nn) = nan;
                        currentDispMtxCol(nn) = nan;
                        currentDispMtxDepth(nn) = nan;
                    end                    
                case 'integer' % it requires diplib / dipimage library
                    try
                        shft = findshift(blckIm,blckRefIm,'integer');
                        currentDispMtxRow(nn) = shft(2);
                        currentDispMtxCol(nn) = shft(1);
                        currentDispMtxDepth(nn) = shft(3);
                    catch
                        currentDispMtxRow(nn) = nan;
                        currentDispMtxCol(nn) = nan;
                        currentDispMtxDepth(nn) = nan;
                    end
            end  
        end       
    end

    
    % Check if there are NaNs in the current displacement matrices and remove them by interpolation / inpainting
    numNaN.row = numel(find(isnan(currentDispMtxRow)));
    if numNaN.row>0
        switch interpMethod
            case 'linear'
                rowDataIndx = find(not(isnan(currentDispMtxRow)));
                interpFuncR = scatteredInterpolant(blckRowCentrCoords(rowDataIndx),blckColCentrCoords(rowDataIndx),blckDepthCentrCoords(rowDataIndx),currentDispMtxRow(rowDataIndx));
                currentDispMtxRow = interpFuncR(blckRowCentrCoords,blckColCentrCoords,blckDepthCentrCoords); clear interpFuncR rowDataIndx
            case 'inpaintNaN'
                currentDispMtxRow = inpaint_nans3(currentDispMtxRow,0);
        end
    end
    numNaN.col = numel(find(isnan(currentDispMtxCol)));
    if numNaN.col>0
        switch interpMethod
            case 'linear'
                colDataIndx = find(not(isnan(currentDispMtxCol)));
                interpFuncC = scatteredInterpolant(blckRowCentrCoords(colDataIndx),blckColCentrCoords(colDataIndx),blckDepthCentrCoords(colDataIndx),currentDispMtxCol(colDataIndx));
                currentDispMtxCol = interpFuncC(blckRowCentrCoords,blckColCentrCoords,blckDepthCentrCoords); clear interpFuncC colDataIndx
            case 'inpaintNaN'
                currentDispMtxCol = inpaint_nans3(currentDispMtxCol,0);
        end
    end
    numNaN.depth = numel(find(isnan(currentDispMtxDepth)));
    if numNaN.depth>0
        switch interpMethod
            case 'linear'
                depthDataIndx = find(not(isnan(currentDispMtxDepth)));
                interpFuncD = scatteredInterpolant(blckRowCentrCoords(depthDataIndx),blckColCentrCoords(depthDataIndx),blckDepthCentrCoords(depthDataIndx),currentDispMtxDepth(depthDataIndx));
                currentDispMtxDepth = interpFuncD(blckRowCentrCoords,blckColCentrCoords,blckDepthCentrCoords); clear interpFuncD depthDataIndx
            case 'inpaintNaN'
                currentDispMtxDepth = inpaint_nans3(currentDispMtxDepth,0);
        end
    end
    
    
    
    % Calculate the final (accumulated) displacements for current scale
    totalDispMtxRow = totalDispMtxRow + currentDispMtxRow; clear currentDispMtxRow
    totalDispMtxCol = totalDispMtxCol + currentDispMtxCol; clear currentDispMtxCol
    totalDispMtxDepth = totalDispMtxDepth + currentDispMtxDepth; clear currentDispMtxDepth
    
    
end 


% Finally, convert the obtained displacements for the finest scale from pixel units to um
dispField.Y = resXY*totalDispMtxRow;
dispField.X = resXY*totalDispMtxCol;
dispField.Z = resZ*totalDispMtxDepth;
