# Supplementary material for: Free Form Deformation–Based Image Registration Improves Accuracy of Traction Force Microscopy
Source: PLoS One. 2015 Dec 7;10(12):e0144184. doi: 10.1371/journal.pone.0144184 (PMC4671587; doi:10.1371/journal.pone.0144184)
Supplement: S2 File — (ZIP) [file pone.0144184.s014.zip › S2_File/TFMcalc/disp/piv/pivDisp.m]

%    This file is part of TFMcalc.
%     Copyright (C) 2013 Tecnun, School of Engineering, University of Navarra (Spain)
%     Copyright (C) 2015 Bme, Dep. Mech. Engineering, KUleuven (Belgium)
%     Copyright (C) 2012-2015 Alvaro Jorge-Penas
%
%     This library is free software: you can redistribute it and/or modify
%     it under the terms of the GNU Lesser General Public License as published
%     by the Free Software Foundation, either version 3 of the License, or
%     (at your option) any later version.
%
%     This software is provided "as is",
%     but WITHOUT ANY WARRANTY; without even the implied warranty of
%     MERCHANTABILITY or FITNESS FOR A PARTICULAR PURPOSE.  See the
%     GNU Lesser General Public License for more details
%     <http://www.gnu.org/licenses/>.

function dispField = pivDisp(relaxedBeads, stressedBeads, param)

dim = length(size(relaxedBeads));

switch dim
    case 2
        dispField = piv2D(relaxedBeads,stressedBeads,param);
    case 3
        dispField = piv3D(relaxedBeads,stressedBeads,param);  
end
      

% Check if PIV displacements have to be interpolated
if param.dispInterpFlag
    blkSize.xy = param.blockSize.xy(3);
    if isfield(param.blockSize,'z')
        blkSize.z = param.blockSize.z(3);
    end
    dispField = pivDispInterp(dispField,size(relaxedBeads),blkSize);
    disp('ok')
end


   
