# Supplementary material for: Free Form Deformation–Based Image Registration Improves Accuracy of Traction Force Microscopy
Source: PLoS One. 2015 Dec 7;10(12):e0144184. doi: 10.1371/journal.pone.0144184 (PMC4671587; doi:10.1371/journal.pone.0144184)
Supplement: S2 File — (ZIP) [file pone.0144184.s014.zip › S2_File/TFMcalc/disp/piv/pivDispInterp.m]

%    This file is part of TFMcalc.
%     Copyright (C) 2013 Tecnun, School of Engineering, University of Navarra (Spain)
%     Copyright (C) 2015 Bme, Dep. Mech. Engineering, KUleuven (Belgium)
%     Copyright (C) 2012-2015 Alvaro Jorge-Penas
%
%     This library is free software: you can redistribute it and/or modify
%     it under the terms of the GNU Lesser General Public License as published
%     by the Free Software Foundation, either version 3 of the License, or
%     (at your option) any later version.
%
%     This software is provided "as is",
%     but WITHOUT ANY WARRANTY; without even the implied warranty of
%     MERCHANTABILITY or FITNESS FOR A PARTICULAR PURPOSE.  See the
%     GNU Lesser General Public License for more details
%     <http://www.gnu.org/licenses/>.

function dispField = pivDispInterp(dispField,imSize,blockSize)

% imSize = Size (in px) of the bead images used to calculate piv-based dispalcements
% blockSize = a struct variable with the following fields:
% blockSize.xy = lateral size (in px) of the blocks used for the PIV algorithm during the finest scale
% blockSize.z = Z-size (in px) of the blocks used for the PIV algorithm during the finest scale

imDim = length(imSize); % size of the original bead image used to calculate the PIV displacements
dispFieldDim = length(fieldnames(dispField)); % Number of computed fields --> X,Y or X,Y,Z
dispSize = size(squeeze(dispField.X));
dispDim = length(dispSize); % size of the piv provided displacements


if (imDim==2)||(dispDim==2) % 2D dispalcements fields and 3D displacement fields with just one data point in the Z-axis
    
        blkSize = [blockSize.xy,blockSize.xy];
        % Check if the bead images have been zero-padded before computing the displacements
        remainder =  ceil(imSize./blkSize).*blkSize - imSize;
        newImSize = imSize+remainder;
        remainderHalf = remainder/2;        
        % Define where the original image (the one with size=imSize) is located
        % within the padded image
        imStartIndx = [floor(remainderHalf(1))+1,floor(remainderHalf(2))+1];
        imEndIndx =  [floor(remainderHalf(1))+imSize(1),floor(remainderHalf(2))+imSize(2)];
        % Define the starting  pixel for each block
        [blckRowStart,blckColStart]= ndgrid(1:blkSize(1):newImSize(1),1:blkSize(2):newImSize(2));
        % Calculate the center of the blocks 
        imCenter = floor(imSize/2)+ imStartIndx -1;
        blckRowCentrCoords = (blckRowStart + ceil(blkSize(1)/2) -1)-imCenter(1);
        blckColCentrCoords = (blckColStart + ceil(blkSize(2)/2) -1)-imCenter(2);
        clear blckRowStart blckColStart
        % Calculate the coordiantes of the original image (the one with
        % size=imSize) where we want to interpolate the displacements
        [coordRow,coordCol]= ndgrid(1:newImSize(1),1:newImSize(2));
        coordRow = coordRow - imCenter(1); coordCol = coordCol - imCenter(2);
        coordRow = coordRow(imStartIndx(1):imEndIndx(1),imStartIndx(2):imEndIndx(2));
        coordCol = coordCol(imStartIndx(1):imEndIndx(1),imStartIndx(2):imEndIndx(2));
        % Interpolate the displacements
        interpFuncX = griddedInterpolant(blckRowCentrCoords,blckColCentrCoords,dispField.X,'spline'); % X interpolatn
        interpFuncY = griddedInterpolant(blckRowCentrCoords,blckColCentrCoords,dispField.Y,'spline'); % Y interpolant
        if dispFieldDim==3
            interpFuncZ = griddedInterpolant(blckRowCentrCoords,blckColCentrCoords,dispField.Z,'spline'); % Z interpolant
        end
        clear blckRowCentrCoords blckColCentrCoords
        dispField.X = interpFuncX(coordRow,coordCol); clear interpFuncX % X interpolation
        dispField.Y = interpFuncY(coordRow,coordCol); clear interpFuncY % Y interpolation 
        if dispFieldDim==3
            dispField.Z = interpFuncZ(coordRow,coordCol); clear interpFuncZ % Z interpolation 
        end
        
else % 3D displacement fields with more than one data point in the Z-axis (we assume that 3D data comes from displacements with X,Y and Z components)
    
        blkSize = [blockSize.xy,blockSize.xy,blockSize.z];
        % Check if the bead images have been zero-padded before computing the displacements
        remainder =  ceil(imSize./blkSize).*blkSize - imSize;
        newImSize = imSize+remainder;
        remainderHalf = remainder/2;
        % Define where the original image (the one with size=imSize) is located
        % within the padded image
        imStartIndx = [floor(remainderHalf(1))+1,floor(remainderHalf(2))+1,1];
        imEndIndx =  [floor(remainderHalf(1))+imSize(1),floor(remainderHalf(2))+imSize(2),imSize(3)];
        % Define the starting  pixel for each block
        [blckRowStart,blckColStart,blckDepthStart]= ndgrid(1:blkSize(1):newImSize(1),1:blkSize(2):newImSize(2),1:blkSize(3):newImSize(3));
        % Calculate the center of the blocks
        imCenter = floor(imSize/2)+ imStartIndx -1;
        blckRowCentrCoords = (blckRowStart + ceil(blkSize(1)/2) -1)-imCenter(1);
        blckColCentrCoords = (blckColStart + ceil(blkSize(2)/2) -1)-imCenter(2);
        blckDepthCentrCoords =  (blckDepthStart + ceil(blkSize(3)/2) -1)-imCenter(3);
        clear blckRowStart blckColStart blckDepthStart
        % Calculate the coordiantes of the original image (the one with
        % size=imSize) where we want to interpolate the displacements
        [coordRow,coordCol,coordDepth]= ndgrid(1:newImSize(1),1:newImSize(2),1:newImSize(3));
        coordRow = coordRow - imCenter(1); coordCol = coordCol - imCenter(2); coordDepth = coordDepth - imCenter(3);
        coordRow = coordRow(imStartIndx(1):imEndIndx(1),imStartIndx(2):imEndIndx(2),imStartIndx(3):imEndIndx(3));
        coordCol = coordCol(imStartIndx(1):imEndIndx(1),imStartIndx(2):imEndIndx(2),imStartIndx(3):imEndIndx(3));
        coordDepth = coordDepth(imStartIndx(1):imEndIndx(1),imStartIndx(2):imEndIndx(2),imStartIndx(3):imEndIndx(3));
        % Interpolate the displacements
        if dispSize(3)>3
            interpFuncX = griddedInterpolant(blckRowCentrCoords,blckColCentrCoords,blckDepthCentrCoords,dispField.X,'spline'); % X interpolant
            interpFuncY = griddedInterpolant(blckRowCentrCoords,blckColCentrCoords,blckDepthCentrCoords,dispField.Y,'spline'); % Y interpolant
            interpFuncZ = griddedInterpolant(blckRowCentrCoords,blckColCentrCoords,blckDepthCentrCoords,dispField.Z,'spline'); % Z interpolant
            clear blckRowCentrCoords blckColCentrCoords blckDepthCentrCoords
            dispField.X = interpFuncX(coordRow,coordCol,coordDepth); clear interpFuncX % X interpolation
            dispField.Y = interpFuncY(coordRow,coordCol,coordDepth); clear interpFuncY % Y interpolation
            dispField.Z = interpFuncZ(coordRow,coordCol,coordDepth); clear interpFuncZ % Z interpolation
        else
            % first: 2D spline interpolation of each Z-plane
            tmp.X = zeros([imSize(1:2),dispSize(3)]); tmp.Y = zeros([imSize(1:2),dispSize(3)]); tmp.Z = zeros([imSize(1:2),dispSize(3)]);
            for ii=1:dispSize(3)
                interpFuncX = griddedInterpolant(squeeze(blckRowCentrCoords(:,:,1)),squeeze(blckColCentrCoords(:,:,1)),squeeze(dispField.X(:,:,ii)),'spline'); % 2D X interpolant
                interpFuncY = griddedInterpolant(squeeze(blckRowCentrCoords(:,:,1)),squeeze(blckColCentrCoords(:,:,1)),squeeze(dispField.Y(:,:,ii)),'spline');  % 2D  Y interpolant
                interpFuncZ = griddedInterpolant(squeeze(blckRowCentrCoords(:,:,1)),squeeze(blckColCentrCoords(:,:,1)),squeeze(dispField.Z(:,:,ii)),'spline');  % 2D  Z interpolant
                tmp.X(:,:,ii) = interpFuncX(coordRow(:,:,1),coordCol(:,:,1)); clear interpFuncX % 2D X interpolation
                tmp.Y(:,:,ii) = interpFuncY(coordRow(:,:,1),coordCol(:,:,1)); clear interpFuncY % 2D Y interpolation
                tmp.Z(:,:,ii) = interpFuncZ(coordRow(:,:,1),coordCol(:,:,1)); clear interpFuncZ % 2D Z interpolation
            end
            clear blckRowCentrCoords blckColCentrCoords dispField
            dispField = tmp; clear tmp
            % second: linear interpolation along the Z-axis
            interpFuncX = griddedInterpolant(repmat(coordRow(:,:,1),[1,1,dispSize(3)]),repmat(coordCol(:,:,1),[1,1,dispSize(3)]),repmat(blckDepthCentrCoords(1,1,:),[imSize(1),imSize(2),1]),dispField.X,'linear'); % X interpolant along the Z-axis
            interpFuncY = griddedInterpolant(repmat(coordRow(:,:,1),[1,1,dispSize(3)]),repmat(coordCol(:,:,1),[1,1,dispSize(3)]),repmat(blckDepthCentrCoords(1,1,:),[imSize(1),imSize(2),1]),dispField.Y,'linear'); % Y interpolant along the Z-axis
            interpFuncZ = griddedInterpolant(repmat(coordRow(:,:,1),[1,1,dispSize(3)]),repmat(coordCol(:,:,1),[1,1,dispSize(3)]),repmat(blckDepthCentrCoords(1,1,:),[imSize(1),imSize(2),1]),dispField.Z,'linear'); % Z interpolant along the Z-axis
            clear  blckDepthCentrCoords
            dispField.X = interpFuncX(coordRow,coordCol,coordDepth); clear interpFuncX % X interpolation along the Z-axis
            dispField.Y = interpFuncY(coordRow,coordCol,coordDepth); clear interpFuncY % Y interpolation along the Z-axis
            dispField.Z = interpFuncZ(coordRow,coordCol,coordDepth); clear interpFuncZ % Z interpolation along the Z-axis

%             % OLD VERSION
%             interpFuncX = griddedInterpolant(blckRowCentrCoords,blckColCentrCoords,blckDepthCentrCoords,dispField.X,'linear'); % X interpolant
%             interpFuncY = griddedInterpolant(blckRowCentrCoords,blckColCentrCoords,blckDepthCentrCoords,dispField.Y,'linear'); % Y interpolant
%             interpFuncZ = griddedInterpolant(blckRowCentrCoords,blckColCentrCoords,blckDepthCentrCoords,dispField.Z,'linear'); % Z interpolant
%             clear blckRowCentrCoords blckColCentrCoords blckDepthCentrCoords
%             dispField.X = interpFuncX(coordRow,coordCol,coordDepth); clear interpFuncX % X interpolation
%             dispField.Y = interpFuncY(coordRow,coordCol,coordDepth); clear interpFuncY % Y interpolation
%             dispField.Z = interpFuncZ(coordRow,coordCol,coordDepth); clear interpFuncZ % Z interpolation
        end

        
        

        
end
