# Supplementary material for: Free Form Deformation–Based Image Registration Improves Accuracy of Traction Force Microscopy
Source: PLoS One. 2015 Dec 7;10(12):e0144184. doi: 10.1371/journal.pone.0144184 (PMC4671587; doi:10.1371/journal.pone.0144184)
Supplement: S2 File — (ZIP) [file pone.0144184.s014.zip › S2_File/TFMcalc/disp/piv/subpxPeakCoord2D.m]

%    This file is part of TFMcalc.
%     Copyright (C) 2013 Tecnun, School of Engineering, University of Navarra (Spain)
%     Copyright (C) 2015 Bme, Dep. Mech. Engineering, KUleuven (Belgium)
%     Copyright (C) 2012-2015 Alvaro Jorge-Penas
%
%     This library is free software: you can redistribute it and/or modify
%     it under the terms of the GNU Lesser General Public License as published
%     by the Free Software Foundation, either version 3 of the License, or
%     (at your option) any later version.
%
%     This software is provided "as is",
%     but WITHOUT ANY WARRANTY; without even the implied warranty of
%     MERCHANTABILITY or FITNESS FOR A PARTICULAR PURPOSE.  See the
%     GNU Lesser General Public License for more details
%     <http://www.gnu.org/licenses/>.


function [subpxXPeak,subpxYPeak] = subpxPeakCoord2D(xPeak,yPeak,c)


rowPeak = yPeak;
colPeak = xPeak;
% Fit the peak to a second order polynomial along the rows
try
    polyRow = polyfit([-1,0,1],reshape(c(rowPeak-1:rowPeak+1,colPeak),1,[]),2);
    subpxRowPeak = -polyRow(2)/(2*polyRow(1)); % Find the maximum location (subpixel accuracy) of the polynomial
catch
    subpxRowPeak = rowPeak;
end
% Fit the peak to a second order polynomial along the columns
try
    polyCol = polyfit([-1,0,1],reshape(c(rowPeak,colPeak-1:colPeak+1),1,[]),2);
    subpxColPeak = -polyCol(2)/(2*polyCol(1)); % Find the maximum location (subpixel accuracy) of the polynomial
catch
    subpxColPeak = colPeak;
end
%
subpxXPeak = subpxColPeak;
subpxYPeak = subpxRowPeak;
