# Supplementary material for: Free Form Deformation–Based Image Registration Improves Accuracy of Traction Force Microscopy
Source: PLoS One. 2015 Dec 7;10(12):e0144184. doi: 10.1371/journal.pone.0144184 (PMC4671587; doi:10.1371/journal.pone.0144184)
Supplement: S2 File — (ZIP) [file pone.0144184.s014.zip › S2_File/TFMcalc/external/nrrdread/adjustEndian.m]

function data = adjustEndian(data, meta)

% [~,~,endian] = computer();
[dummy1,dummy2,endian] = computer();
clear dummy1 dummy2

needToSwap = (isequal(endian, 'B') && isequal(lower(meta.endian), 'little')) || ...
             (isequal(endian, 'L') && isequal(lower(meta.endian), 'big'));
         
if (needToSwap)
    data = swapbytes(data);
end
