# Supplementary material for: Free Form Deformation–Based Image Registration Improves Accuracy of Traction Force Microscopy
Source: PLoS One. 2015 Dec 7;10(12):e0144184. doi: 10.1371/journal.pone.0144184 (PMC4671587; doi:10.1371/journal.pone.0144184)
Supplement: S2 File — (ZIP) [file pone.0144184.s014.zip › S2_File/TFMcalc/external/nrrdread/getDatatype.m]

function datatype = getDatatype(metaType)

% Determine the datatype
switch (metaType)
 case {'signed char', 'int8', 'int8_t'}
  datatype = 'int8';
  
 case {'uchar', 'unsigned char', 'uint8', 'uint8_t'}
  datatype = 'uint8';

 case {'short', 'short int', 'signed short', 'signed short int', ...
       'int16', 'int16_t'}
  datatype = 'int16';
  
 case {'ushort', 'unsigned short', 'unsigned short int', 'uint16', ...
       'uint16_t'}
  datatype = 'uint16';
  
 case {'int', 'signed int', 'int32', 'int32_t'}
  datatype = 'int32';
  
 case {'uint', 'unsigned int', 'uint32', 'uint32_t'}
  datatype = 'uint32';
  
 case {'longlong', 'long long', 'long long int', 'signed long long', ...
       'signed long long int', 'int64', 'int64_t'}
  datatype = 'int64';
  
 case {'ulonglong', 'unsigned long long', 'unsigned long long int', ...
       'uint64', 'uint64_t'}
  datatype = 'uint64';
  
 case {'float'}
  datatype = 'single';
  
 case {'double'}
  datatype = 'double';
  
 otherwise
  assert(false, 'Unknown datatype')
end
