# Supplementary material for: Free Form Deformation–Based Image Registration Improves Accuracy of Traction Force Microscopy
Source: PLoS One. 2015 Dec 7;10(12):e0144184. doi: 10.1371/journal.pone.0144184 (PMC4671587; doi:10.1371/journal.pone.0144184)
Supplement: S2 File — (ZIP) [file pone.0144184.s014.zip › S2_File/TFMcalc/external/nrrdread/readData.m]

function data = readData(fidIn, meta, datatype)

switch (meta.encoding)
 case {'raw'}
  
  data = fread(fidIn, inf, [datatype '=>' datatype]);
  
 case {'gzip', 'gz'}

  tmpBase = tempname();
  tmpFile = [tmpBase '.gz'];
  fidTmp = fopen(tmpFile, 'wb');
  assert(fidTmp > 3, 'Could not open temporary file for GZIP decompression')
  
  tmp = fread(fidIn, inf, 'uint8=>uint8');
  fwrite(fidTmp, tmp, 'uint8');
  fclose(fidTmp);
  
  gunzip(tmpFile)
  
  fidTmp = fopen(tmpBase, 'rb');
  cleaner = onCleanup(@() fclose(fidTmp));
  
  meta.encoding = 'raw';
  data = readData(fidTmp, meta, datatype);
  
 case {'txt', 'text', 'ascii'}
  
  data = fscanf(fidIn, '%f');
  data = cast(data, datatype);
  
 otherwise
  assert(false, 'Unsupported encoding')
end
