# Supplementary material for: Free Form Deformation–Based Image Registration Improves Accuracy of Traction Force Microscopy
Source: PLoS One. 2015 Dec 7;10(12):e0144184. doi: 10.1371/journal.pone.0144184 (PMC4671587; doi:10.1371/journal.pone.0144184)
Supplement: S2 File — (ZIP) [file pone.0144184.s014.zip › S2_File/TFMcalc/TFMcalc_license.txt]

   

Copyright (C) 2013 Tecnun, School of Engineering, University of Navarra (Spain)
Copyright (C) 2015 Bme, Dep. Mech. Engineering, KUleuven (Belgium)
Copyright (C) 2012-2015 Alvaro Jorge-Penas

This library is free software: you can redistribute it and/or modify
it under the terms of the GNU Lesser General Public License as published
by the Free Software Foundation, either version 3 of the License, or
(at your option) any later version.

This software is provided "as is",
but WITHOUT ANY WARRANTY; without even the implied warranty of
MERCHANTABILITY or FITNESS FOR A PARTICULAR PURPOSE.  See the
GNU Lesser General Public License for more details
<http://www.gnu.org/licenses/>.
