# Supplementary material for: Free Form Deformation–Based Image Registration Improves Accuracy of Traction Force Microscopy
Source: PLoS One. 2015 Dec 7;10(12):e0144184. doi: 10.1371/journal.pone.0144184 (PMC4671587; doi:10.1371/journal.pone.0144184)
Supplement: S2 File — (ZIP) [file pone.0144184.s014.zip › S2_File/TFMcalc/traction/green/greenBoussinesqI.m]

%    This file is part of TFMcalc.
%     Copyright (C) 2013 Tecnun, School of Engineering, University of Navarra (Spain)
%     Copyright (C) 2015 Bme, Dep. Mech. Engineering, KUleuven (Belgium)
%     Copyright (C) 2012-2015 Alvaro Jorge-Penas
%
%     This library is free software: you can redistribute it and/or modify
%     it under the terms of the GNU Lesser General Public License as published
%     by the Free Software Foundation, either version 3 of the License, or
%     (at your option) any later version.
%
%     This software is provided "as is",
%     but WITHOUT ANY WARRANTY; without even the implied warranty of
%     MERCHANTABILITY or FITNESS FOR A PARTICULAR PURPOSE.  See the
%     GNU Lesser General Public License for more details
%     <http://www.gnu.org/licenses/>.


function g = greenBoussinesqI(resolution,fieldSize,options)
% Green function for TFM (Boussinesq equation for the Half Space approximation)

% We want to do the computations using the folowing units:
% Tractions = KPa
% Displacement = um
% Area = um^2


% resolution.xy = resolution in the xy plane (equal for both x and y). Units in um
% resolution.z = resolution ialong z axis. Units in um
% fieldSize = size of the field (2D or 3D) where the boussinesq solution will be computed. Units in pixels 
% options.poisson = Poisson modulus
% options.young = Young modulus (units KPa)
% options.gIntegrationSize = lateral size of the integration area  (given in um)


% output is formatted as struct:
%  g.g11 = g_xx
%  g.g12 = g_xy
%  g.g13 = g_xz
%  g.g21 = g_yx
%  g.g22 = g_yy
%  g.g23 = g_yz
%  g.g31 = g_zx
%  g.g32 = g_zy
%  g.g33 = g_zz


format long


E = options.young;
sigma = options.poisson;
gIntegrationSize = options.gIntegrationSize ; % units in um


forceDim = length(fieldSize);


if length(gIntegrationSize)<2
    tmp = gIntegrationSize;
    gIntegrationSize = [tmp tmp]; clear tmp
end


switch forceDim
    
    case 2 % 2D TFM setup
        
        % Mesh generation
        meshCoord = greenMeshGen(fieldSize,resolution); % meshCoord is in um units
        x = meshCoord.x;
        y = meshCoord.y;
        clear meshCoord
        
        % integration limits for the rectangular area
        % area size = (2*limitX   *   2*limitY)
        limitX = gIntegrationSize(1)/2; % units in um
        limitY = gIntegrationSize(2)/2; % unts in um

        
        % Useful varibles
        v1 = limitX-x;
        v2 = -limitX-x;
        v3 = limitY-y;
        v4 = -limitY-y;
        R1 = sqrt(v1.^2 + v3.^2);
        R2 = sqrt(v1.^2 + v4.^2);
        R3 = sqrt(v2.^2 + v3.^2);
        R4 = sqrt(v2.^2 + v4.^2);
        
        clear x y
        
        % Pre-Computations
        pc1 = v3.*log((v1 + R1)./(v2+R3));
        pc2 = v4.*log((v1 + R2)./(v2+R4));
        pc3 = v1.*log((v3 + R1)./(v4+R2));
        pc4 = v2.*log((v3 + R3)./(v4+R4));
        
        clear v1 v2 v3 v4
        
        % Formula for g11
        g11_a = 2*(pc1 - pc2);
        g11_b = pc3 - pc4;
        g11_c = (1-(2*sigma))*(pc3 - pc4);
        g11 = ((1+sigma)/(2*pi*E))*(g11_a + g11_b + g11_c);
        clear g11_a g11_b g11_c
        % Formula for g12
        g12 = ((sigma*(1+sigma))/(pi*E))*(-R1 + R2 +R3 -R4);
        clear R1 R2 R3 R4
        % Formula for g21
        g21 = g12;
        % Formula for g22
        g22_a = 2*(pc3 - pc4);
        g22_b = pc1 - pc2;
        g22_c = (1-(2*sigma))*(pc1 - pc2);
        g22 = ((1+sigma)/(2*pi*E))*(g22_a + g22_b + g22_c);
        clear g22_a g22_b g22_c
        clear pc1 pc2 pc3 pc4


        
        
        % Corrections for even domain size (see meshgen.m function)
        odd = rem(fieldSize(1:2),2); % Check if domain Size is even or uneven
        if odd(1)
            if odd(2)
                g.g11 = g11; clear g11;
                g.g12 = g12; clear g12;
                g.g21 = g21; clear g21;
                g.g22 = g22; clear g22;
            else
                g.g11 = g11(:,1:end-1); clear g11;
                g.g12 = g12(:,1:end-1); clear g12;
                g.g21 = g21(:,1:end-1); clear g21;
                g.g22 = g22(:,1:end-1); clear g22;
            end
        else
            if odd(2)
                g.g11 = g11(1:end-1,:); clear g11;
                g.g12 = g12(1:end-1,:); clear g12;
                g.g21 = g21(1:end-1,:); clear g21;
                g.g22 = g22(1:end-1,:); clear g22;
            else
                g.g11 = g11(1:end-1,1:end-1); clear g11;
                g.g12 = g12(1:end-1,1:end-1); clear g12;
                g.g21 = g21(1:end-1,1:end-1); clear g21;
                g.g22 = g22(1:end-1,1:end-1); clear g22;
            end
        end
        
             
       
        
        
        
    case 3  % 2.5D TFM setup
        
        
        % Mesh generation
        meshCoord = greenMeshGen(fieldSize,resolution); % meshCoord is in um units
        x = meshCoord.x;
        y = meshCoord.y;
        z = meshCoord.z;
        clear meshCoord
        
        % integration limits for the rectangular area
        % area size = (2*limitX   *   2*limitY)
        limitX = gIntegrationSize(1)/2; % units in um
        limitY = gIntegrationSize(2)/2; % units in um


        % Useful varibles
        v1 = limitX-x;  % (l-x);
        v2 = -limitX-x; % (-l-x)
        v3 = limitY-y; % (b-y)
        v4 = -limitY-y; % (-b-y)
        R1 = sqrt(v1.^2 + v3.^2 + z.^2);
        R2 = sqrt(v1.^2 + v4.^2 + z.^2);
        R3 = sqrt(v2.^2 + v3.^2 + z.^2);
        R4 = sqrt(v2.^2 + v4.^2 + z.^2);
        
        clear x y
        
        % Pre-Computations
        pc1 = v3.*log((v1 + R1)./(v2+R3));
        pc2 = v4.*log((v1 + R2)./(v2+R4));
        pc3 = v1.*log((v3 + R1)./(v4+R2));
        pc4 = v2.*log((v3 + R3)./(v4+R4));
        
        I3p =(pc1 - pc2);
        I3 = (pc3 - pc4);
        clear pc1 pc2 pc3 pc4
        
        pc5 =  z.*atan((v1.*v3)./(z.*R1));
        pc6 =  z.*atan((v1.*v4)./(z.*R2));
        pc7 =  z.*atan((v2.*v3)./(z.*R3));
        pc8 =  z.*atan((v2.*v4)./(z.*R4));
        
        I8 = (pc5 - pc6 - pc7 + pc8);
        clear  pc5 pc5 pc7 pc8


        I1 = I3p + I3 - I8;
        I2 = I3p - I8;
        I2p = I3 - I8;

   
        pc9 =  z.*atan(v3./v1);
        pc10 = z.*atan(v3./v2);
        pc11 = z.*atan(v4./v1);
        pc12 = z.*atan(v4./v2);
        
        pc9_12 = (-pc9 + pc10 + pc11 - pc12) ;
        clear pc9 pc10 pc11 pc12
        
        pc13 = z.*atan((z.*v3)./(R1.*v1));
        pc14 = z.*atan((z.*v4)./(R2.*v1));
        pc15 = z.*atan((z.*v3)./(R3.*v2));
        pc16 = z.*atan((z.*v4)./(R4.*v2));
        
        pc13_16 = (pc13 - pc14 - pc15 + pc16);
        clear  pc13 pc14 pc15 pc16
        
        I3 = pc9_12 + pc13_16 + I3;
        clear pc9_12 pc13_16
        

        pc17 = z.*log(((z+R1).*(z+R4))./((z+R2).*(z+R3)));
        
        I4 = (- R1 + R2 + R3 - R4) ;
        I5 = I4 + pc17;
        clear pc17
        
        
        pc18 = z.*log(((v3+R1).*(v4+R4))./((v4+R2).*(v3+R3)));
        
        I6 = pc18;
        clear pc18
        
        pc19 = v1.*( atan(v3./v1) );
        pc20 = v1.*( atan(v4./v1) );
        pc21 = v1.*( atan((v3.*z)./(v1.*R1)) );
        pc22 = v1.*( atan((v4.*z)./(v1.*R2)) );
        
        pc19_22 = (-pc19 + pc20 + pc21 - pc22) ;
        clear pc19 pc20 pc21 pc22
        
        pc23 = v2.*( atan(v3./v2) );
        pc24 = v2.*( atan(v4./v2) );
        pc25 = v2.*( atan((v3.*z)./(v2.*R3)) );
        pc26 = v2.*( atan((v4.*z)./(v2.*R4)) );
        
        pc23_26 = (pc23 - pc24 - pc25 + pc26);
        clear pc23 pc24 pc25 pc26
        
        pc27 = v3.*log((z+R1)./(z+R3));
        pc28 = v4.*log((z+R2)./(z+R4));
        
        pc27_28 = (-pc27 + pc28);
        clear pc27 pc28
        
        I7 = pc19_22 + pc23_26 - I6 + pc27_28;
        clear pc19_22 pc23_26 pc27_28

        
        
        pc29 = z.*atan(v1./v3);
        pc30 = z.*atan(v1./v4);
        pc31 = z.*atan(v2./v3);
        pc32 = z.*atan(v2./v4);
        
        pc29_32 = (-pc29 + pc30 + pc31 - pc32);
        clear pc29 pc30 pc31 pc32
        
        pc33 = z.*atan((z.*v1)./(R1.*v3));
        pc34 = z.*atan((z.*v2)./(R3.*v3));
        pc35 = z.*atan((z.*v1)./(R2.*v4));
        pc36 = z.*atan((z.*v2)./(R4.*v4));
        
        pc33_36 = (pc33 - pc34 - pc35 + pc36);
        clear pc33 pc34 pc35 pc36
        
        I3p =  pc29_32 + pc33_36 + I3p;
        clear pc29_32 pc33_36
        
        
        
        pc37 = z.*log(((v1+R1).*(v2+R4))./((v2+R3).*(v1+R2)));
        
         I6p = pc37;
         clear pc37
        
        
        pc38 = v3.*( atan(v1./v3) );
        pc39 = v3.*( atan(v2./v3) );
        pc40 = v3.*( atan((v1.*z)./(v3.*R1)) );
        pc41 = v3.*( atan((v2.*z)./(v3.*R3)) );
        
        pc38_41 = (-pc38 + pc39 + pc40 - pc41) ;
        clear pc38 pc39 pc40 pc41
        
        pc42 = v4.*( atan(v1./v4) );
        pc43 = v4.*( atan(v2./v4) );
        pc44 = v4.*( atan((v1.*z)./(v4.*R2)) );
        pc45 = v4.*( atan((v2.*z)./(v4.*R4)) );
        
        pc42_45 = (pc42 - pc43 - pc44 + pc45);
        clear pc42 pc43 pc44 pc45
        
        pc46 = v1.*log((z+R1)./(z+R2));
        pc47 = v2.*log((z+R3)./(z+R4));
        
        pc46_47 = (-pc46 + pc47);
        clear   pc46 pc47
        
        I7p = pc38_41 + pc42_45 - I6p + pc46_47;
        clear pc38_41 pc42_45 pc46_47
       
        
        clear R1 R2 R3 R4 v1 v2 v3 v4   z
        
        

        
        
        % Formula for g11
        g11 = ((1+sigma)/(2*pi*E))*(I1 + I2 + ((1-(2*sigma))*I3)); clear I2 I3
        % Formula for g22
        g22 = ((1+sigma)/(2*pi*E))*(I1 + I2p + ((1-(2*sigma))*I3p)); clear I2p I3p
        % Formula for g33
        g33 = ((1+sigma)/(2*pi*E))*((2*(1-sigma)*I1) + I8); clear I1 I8
        
        % Formula for g12
        g12 = ((1+sigma)/(2*pi*E))*(I4 - ((1-(2*sigma))*I5)); clear I4 I5
        % Formula for g13
        g13 = ((1+sigma)/(2*pi*E))*(I6 - ((1-(2*sigma))*I7)); 
        % Formula for g31
        g31 = ((1+sigma)/(2*pi*E))*(I6 + ((1-(2*sigma))*I7)); clear I6 I7

        
        % Formula for g23
        g23 = ((1+sigma)/(2*pi*E))*(I6p - ((1-(2*sigma))*I7p)); 
        % Formula for g32
        g32 = ((1+sigma)/(2*pi*E))*(I6p + ((1-(2*sigma))*I7p)); clear I6p I7p
        
        % Formula for g21
        g21 = g12;
        
        
     

        % Corrections for even domain size (see meshgen.m function)
        odd = rem(fieldSize(1:2),2); % Check if domain Size is even or uneven
        if odd(1)
            if odd(2)
                g.g11 = g11; clear g11
                g.g12 = g12; clear g12
                g.g13 = g13; clear g13
                g.g21 = g21; clear g21
                g.g22 = g22; clear g22
                g.g23 = g23; clear g23
                g.g31 = g31; clear g31
                g.g32 = g32; clear g32
                g.g33 = g33; clear g33
            else
                g.g11 = g11(:,1:end-1,:); clear g11
                g.g12 = g12(:,1:end-1,:); clear g12
                g.g13 = g13(:,1:end-1,:); clear g13
                g.g21 = g21(:,1:end-1,:); clear g21
                g.g22 = g22(:,1:end-1,:); clear g22
                g.g23 = g23(:,1:end-1,:); clear g23
                g.g31 = g31(:,1:end-1,:); clear g31
                g.g32 = g32(:,1:end-1,:); clear g32
                g.g33 = g33(:,1:end-1,:); clear g33
            end
        else
            if odd(2)
                g.g11 = g11(1:end-1,:,:); clear g11
                g.g12 = g12(1:end-1,:,:); clear g12
                g.g13 = g13(1:end-1,:,:); clear g13
                g.g21 = g21(1:end-1,:,:); clear g21
                g.g22 = g22(1:end-1,:,:); clear g22
                g.g23 = g23(1:end-1,:,:); clear g23
                g.g31 = g31(1:end-1,:,:); clear g31
                g.g32 = g32(1:end-1,:,:); clear g32
                g.g33 = g33(1:end-1,:,:); clear g33
            else
                g.g11 = g11(1:end-1,1:end-1,:); clear g11
                g.g12 = g12(1:end-1,1:end-1,:); clear g12
                g.g13 = g13(1:end-1,1:end-1,:); clear g13
                g.g21 = g21(1:end-1,1:end-1,:); clear g21
                g.g22 = g22(1:end-1,1:end-1,:); clear g22
                g.g23 = g23(1:end-1,1:end-1,:); clear g23
                g.g31 = g31(1:end-1,1:end-1,:); clear g31
                g.g32 = g32(1:end-1,1:end-1,:); clear g32
                g.g33 = g33(1:end-1,1:end-1,:); clear g33                
            end
        end
        
        %
        g.g11 = squeeze(g.g11);
        g.g12 = squeeze(g.g12);
        g.g13 = squeeze(g.g13);
        g.g21 = squeeze(g.g21);
        g.g22 = squeeze(g.g22);
        g.g23 = squeeze(g.g23);
        g.g31 = squeeze(g.g31);
        g.g32 = squeeze(g.g32);
        g.g33 = squeeze(g.g33);
       
end
