# Supplementary material for: Free Form Deformation–Based Image Registration Improves Accuracy of Traction Force Microscopy
Source: PLoS One. 2015 Dec 7;10(12):e0144184. doi: 10.1371/journal.pone.0144184 (PMC4671587; doi:10.1371/journal.pone.0144184)
Supplement: S2 File — (ZIP) [file pone.0144184.s014.zip › S2_File/TFMcalc/traction/green/greenMeshGen.m]

%    This file is part of TFMcalc.
%     Copyright (C) 2013 Tecnun, School of Engineering, University of Navarra (Spain)
%     Copyright (C) 2015 Bme, Dep. Mech. Engineering, KUleuven (Belgium)
%     Copyright (C) 2012-2015 Alvaro Jorge-Penas
%
%     This library is free software: you can redistribute it and/or modify
%     it under the terms of the GNU Lesser General Public License as published
%     by the Free Software Foundation, either version 3 of the License, or
%     (at your option) any later version.
%
%     This software is provided "as is",
%     but WITHOUT ANY WARRANTY; without even the implied warranty of
%     MERCHANTABILITY or FITNESS FOR A PARTICULAR PURPOSE.  See the
%     GNU Lesser General Public License for more details
%     <http://www.gnu.org/licenses/>.


function meshCoord = greenMeshGen(fieldSize,res)
% This function generates a mesh of size=fieldSize and step=res
% Output units are in um

% res.xy = resolution in the xy plane (equal for both x and y). Units in um
% res.z = resolution along z axis. Units in um
% fieldSize = size of the field (2D or 3D) where the boussinesq solution will be computed. Units in pixels 


dim = length(fieldSize);


switch dim
    
    case 2  % 2D TFM setup
        
        odd = rem(fieldSize(1:2),2); % Check if domain Size is even or uneven
        if odd(1)
            fieldSize(1) = fieldSize(1);
        else
            fieldSize(1) = fieldSize(1)+1;
        end
        if odd(2)
            fieldSize(2) = fieldSize(2);
        else
            fieldSize(2) = fieldSize(2)+1;
        end
        
        tmpX = (fieldSize(2)-1)/2;
        tmpY = (fieldSize(1)-1)/2;
        x= (-tmpX:1:tmpX);
        y= (-tmpY:1:tmpY);
        [X, Y] = meshgrid(x,y);
        
        meshCoord.x = X*res.xy;
        meshCoord.y = Y*res.xy;

        
        
    case 3 % 2.5D TFM setup
        
        odd = rem(fieldSize(1:2),2); % Check if domain Size is even or uneven
        if odd(1)
            fieldSize(1) = fieldSize(1);
        else
            fieldSize(1) = fieldSize(1)+1;
        end
        if odd(2)
            fieldSize(2) = fieldSize(2);
        else
            fieldSize(2) = fieldSize(2)+1;
        end
        
        tmpX = (fieldSize(2)-1)/2;
        tmpY = (fieldSize(1)-1)/2;
        x= (-tmpX:1:tmpX);
        y= (-tmpY:1:tmpY);
        z = (0:1:fieldSize(3)-1); 
        [X,Y,Z] = meshgrid(x,y,z);
        
        meshCoord.x = X*res.xy;
        meshCoord.y = Y*res.xy;
        meshCoord.z = Z*res.z;

        
        
end
