# Supplementary material for: Free Form Deformation–Based Image Registration Improves Accuracy of Traction Force Microscopy
Source: PLoS One. 2015 Dec 7;10(12):e0144184. doi: 10.1371/journal.pone.0144184 (PMC4671587; doi:10.1371/journal.pone.0144184)
Supplement: S2 File — (ZIP) [file pone.0144184.s014.zip › S2_File/TFMcalc/traction/lcurve/lcorner.m]

%    This file is part of TFMcalc.
%     Copyright (C) 2013 Tecnun, School of Engineering, University of Navarra (Spain)
%     Copyright (C) 2015 Bme, Dep. Mech. Engineering, KUleuven (Belgium)
%     Copyright (C) 2012-2015 Alvaro Jorge-Penas
%
%     This library is free software: you can redistribute it and/or modify
%     it under the terms of the GNU Lesser General Public License as published
%     by the Free Software Foundation, either version 3 of the License, or
%     (at your option) any later version.
%
%     This software is provided "as is",
%     but WITHOUT ANY WARRANTY; without even the implied warranty of
%     MERCHANTABILITY or FITNESS FOR A PARTICULAR PURPOSE.  See the
%     GNU Lesser General Public License for more details
%     <http://www.gnu.org/licenses/>.

function lambda = lcorner(RnormVec,TnormVec,weightVec,method)


diffpolyorder =2;
diffKernelSize =5;


x = log10(RnormVec);
y = log10(TnormVec);


if strcmp(method,'curvParametric') % calculate the lcorner using the curvature given by the parametric formula
    weightVecLog = log10(weightVec);
    len = length(x);
    dx = zeros(1,len); dy = zeros(1,len);
    ddx = zeros(1,len); ddy = zeros(1,len);
    kernelHalf = (diffKernelSize-1)/2;
    for ii=1:len
        startPoint= max(1,ii-kernelHalf);
        endPoint= min(len,ii+kernelHalf);
        coordW = weightVecLog(startPoint:endPoint)-weightVecLog(ii);
        xlocal = x(startPoint:endPoint);
        ylocal = y(startPoint:endPoint);
        px = polyfit(coordW(:),xlocal(:),diffpolyorder); clear xlocal
        py = polyfit(coordW(:),ylocal(:),diffpolyorder); clear ylocal
        dx(ii) = polyval(polyder(px),0);
        ddx(ii) = polyval(polyder(polyder(px)),0); clear px
        dy(ii) = polyval(polyder(py),0);
        ddy(ii) = polyval(polyder(polyder(py)),0); clear py
        curvF = (dx.*ddy - ddx.*dy)./((dx.*dx + dy.*dy).^(3/2));
    end  
else  
    len = length(x);
%     ysmooth = zeros(1,len);
    dy = zeros(1,len);
    ddy = zeros(1,len);
    kernelHalf = (diffKernelSize-1)/2;
    for ii=1:len
        startPoint= max(1,ii-kernelHalf);
        endPoint= min(len,ii+kernelHalf);
        coordX = x(startPoint:endPoint)-x(ii);
        ylocal = y(startPoint:endPoint);
        p = polyfit(coordX(:),ylocal(:),diffpolyorder); clear ylocal
        % ysmooth(ii) = polyval(p,0);
        dy(ii) = polyval(polyder(p),0);
        ddy(ii) = polyval(polyder(polyder(p)),0); clear p
    end 
    switch method 
        case 'curv'  % calculate the lcorner using the curvature 
            curvF = ddy./((1 + (dy.^2)).^(3/2));
        case 'secondDeriv'  % calculate the lcorner just using the second derivative
            curvF = ddy;  
    end
end
    
% Find the peak that represents the concavity presented by the lcorner 
peaks = curvF-imopen(curvF,strel('disk',5));
[peakVal,peakIndx] = findpeaks(peaks);
[~,peakValMaxIndx]=max(peakVal);
weightIndx = peakIndx(peakValMaxIndx);
lambda = weightVec(weightIndx);
    
