# Supplementary material for: Free Form Deformation–Based Image Registration Improves Accuracy of Traction Force Microscopy
Source: PLoS One. 2015 Dec 7;10(12):e0144184. doi: 10.1371/journal.pone.0144184 (PMC4671587; doi:10.1371/journal.pone.0144184)
Supplement: S2 File — (ZIP) [file pone.0144184.s014.zip › S2_File/TFMcalc/traction/lcurve/lcurve.m]

%    This file is part of TFMcalc.
%     Copyright (C) 2013 Tecnun, School of Engineering, University of Navarra (Spain)
%     Copyright (C) 2015 Bme, Dep. Mech. Engineering, KUleuven (Belgium)
%     Copyright (C) 2012-2015 Alvaro Jorge-Penas
%
%     This library is free software: you can redistribute it and/or modify
%     it under the terms of the GNU Lesser General Public License as published
%     by the Free Software Foundation, either version 3 of the License, or
%     (at your option) any later version.
%
%     This software is provided "as is",
%     but WITHOUT ANY WARRANTY; without even the implied warranty of
%     MERCHANTABILITY or FITNESS FOR A PARTICULAR PURPOSE.  See the
%     GNU Lesser General Public License for more details
%     <http://www.gnu.org/licenses/>.

function [RnormVec,TnormVec] = lcurve(d,D,G,GG,G_conj,weightVec)

dim = length(d);


TnormVec = zeros(size(weightVec));
RnormVec = zeros(size(weightVec));


for ii=1:length(weightVec)
    weight = weightVec(ii);
    GGw = tensorTikhonovLambdaSum(GG,weight);
    Inv = tensorInverse(GGw); clear GGw
    % Tractions in Frequency Domain
    InvGconj = tensorProduct(Inv,G_conj); clear Inv
    T = tensorProduct(InvGconj,D); clear InvGconj
    % Calculate the norm of the recovered Tractions in the spatial domain 
    t = tensorIFFT(T);
    switch dim
        case 2
            Tnorm = squeeze(sqrt(t{1}.^2 + t{2}.^2));
        case 3
            Tnorm = squeeze(sqrt(t{1}.^2 + t{2}.^2 + t{3}.^2));
    end
    TnormVec(ii) = sum(Tnorm(:)); clear Tnorm t
    % Calculate the norm of the residuals in the spatial domain 
    R = tensorDif(tensorIFFT(tensorProduct(G,T)),d); clear T 
    switch dim
        case 2
            Rnorm = sqrt(R{1}.^2 + R{2}.^2);
        case 3
            Rnorm = sqrt(R{1}.^2 + R{2}.^2 + R{3}.^2);
    end
    RnormVec(ii) = sum(Rnorm(:)); clear Rnorm
    
end
