# Supplementary material for: Free Form Deformation–Based Image Registration Improves Accuracy of Traction Force Microscopy
Source: PLoS One. 2015 Dec 7;10(12):e0144184. doi: 10.1371/journal.pone.0144184 (PMC4671587; doi:10.1371/journal.pone.0144184)
Supplement: S2 File — (ZIP) [file pone.0144184.s014.zip › S2_File/TFMcalc/traction/tensorOperations/tensorComplexConjugation.m]

%    This file is part of TFMcalc.
%     Copyright (C) 2013 Tecnun, School of Engineering, University of Navarra (Spain)
%     Copyright (C) 2015 Bme, Dep. Mech. Engineering, KUleuven (Belgium)
%     Copyright (C) 2012-2015 Alvaro Jorge-Penas
%
%     This library is free software: you can redistribute it and/or modify
%     it under the terms of the GNU Lesser General Public License as published
%     by the Free Software Foundation, either version 3 of the License, or
%     (at your option) any later version.
%
%     This software is provided "as is",
%     but WITHOUT ANY WARRANTY; without even the implied warranty of
%     MERCHANTABILITY or FITNESS FOR A PARTICULAR PURPOSE.  See the
%     GNU Lesser General Public License for more details
%     <http://www.gnu.org/licenses/>.

function output = tensorComplexConjugation(input)


dim = max(size(input));

% initialization
output = cell(size(input));
[output{:}]=deal(zeros(size(input{1})));

switch dim
    
    case 2
        if size(input,1)==size(input,2)        
            output{1,1} = conj(input{1,1});
            output{1,2} = conj(input{2,1});
            output{2,1} = conj(input{1,2});
            output{2,2} = conj(input{2,2});
        else
            output{1} = conj(input{1});
            output{2} = conj(input{2});
        end
        
    case 3
        if size(input,1)==size(input,2)
            output{1,1} = conj(input{1,1});
            output{1,2} = conj(input{2,1});
            output{1,3} = conj(input{3,1});
            output{2,1} = conj(input{1,2});
            output{2,2} = conj(input{2,2});
            output{2,3} = conj(input{3,2});
            output{3,1} = conj(input{1,3});
            output{3,2} = conj(input{2,3});
            output{3,3} = conj(input{3,3});
        else
            output{1} = conj(input{1});
            output{2} = conj(input{2});
            output{3} = conj(input{3});
        end
        
end
