# Supplementary material for: Free Form Deformation–Based Image Registration Improves Accuracy of Traction Force Microscopy
Source: PLoS One. 2015 Dec 7;10(12):e0144184. doi: 10.1371/journal.pone.0144184 (PMC4671587; doi:10.1371/journal.pone.0144184)
Supplement: S2 File — (ZIP) [file pone.0144184.s014.zip › S2_File/TFMcalc/traction/tensorOperations/tensorInverse.m]

%    This file is part of TFMcalc.
%     Copyright (C) 2013 Tecnun, School of Engineering, University of Navarra (Spain)
%     Copyright (C) 2015 Bme, Dep. Mech. Engineering, KUleuven (Belgium)
%     Copyright (C) 2012-2015 Alvaro Jorge-Penas
%
%     This library is free software: you can redistribute it and/or modify
%     it under the terms of the GNU Lesser General Public License as published
%     by the Free Software Foundation, either version 3 of the License, or
%     (at your option) any later version.
%
%     This software is provided "as is",
%     but WITHOUT ANY WARRANTY; without even the implied warranty of
%     MERCHANTABILITY or FITNESS FOR A PARTICULAR PURPOSE.  See the
%     GNU Lesser General Public License for more details
%     <http://www.gnu.org/licenses/>.

function output = tensorInverse(input)

dim = max(size(input));


switch dim
    
    case 2
        
        d = (input{1,1}.*input{2,2}) - (input{1,2}.*input{2,1});
        output{1,1} = input{2,2}./d;
        output{1,2} = (-1)*input{1,2}./d;
        output{2,1} = (-1)*input{2,1}./d;
        output{2,2} = input{1,1}./d;
        
        
    case 3
        
        d1 = input{1,1}.*((input{3,3}.*input{2,2}) - (input{3,2}.*input{2,3}));
        d2 = input{2,1}.*((input{3,3}.*input{1,2}) - (input{3,2}.*input{1,3}));
        d3 = input{3,1}.*((input{2,3}.*input{1,2}) - (input{2,2}.*input{1,3}));
        d = d1 - d2 + d3;
        output{1,1} = ((input{3,3}.*input{2,2}) - (input{3,2}.*input{2,3}))./d;
        output{1,2} = (-1)*((input{3,3}.*input{1,2}) - (input{3,2}.*input{1,3}))./d;
        output{1,3} = ((input{2,3}.*input{1,2}) - (input{2,2}.*input{1,3}))./d;
        output{2,1} = (-1)*((input{3,3}.*input{2,1}) - (input{3,1}.*input{2,3}))./d;
        output{2,2} = ((input{3,3}.*input{1,1}) - (input{3,1}.*input{1,3}))./d;
        output{2,3} = (-1)*((input{2,3}.*input{1,1}) - (input{2,1}.*input{1,3}))./d;
        output{3,1} = ((input{3,2}.*input{2,1}) - (input{3,1}.*input{2,2}))./d;
        output{3,2} = (-1)*((input{3,2}.*input{1,1}) - (input{3,1}.*input{1,2}))./d;
        output{3,3} = ((input{2,2}.*input{1,1}) - (input{2,1}.*input{1,2}))./d;
end
