# Supplementary material for: Free Form Deformation–Based Image Registration Improves Accuracy of Traction Force Microscopy
Source: PLoS One. 2015 Dec 7;10(12):e0144184. doi: 10.1371/journal.pone.0144184 (PMC4671587; doi:10.1371/journal.pone.0144184)
Supplement: S2 File — (ZIP) [file pone.0144184.s014.zip › S2_File/TFMcalc/traction/tikhonovInverseFourier.m]

%    This file is part of TFMcalc.
%     Copyright (C) 2013 Tecnun, School of Engineering, University of Navarra (Spain)
%     Copyright (C) 2015 Bme, Dep. Mech. Engineering, KUleuven (Belgium)
%     Copyright (C) 2012-2015 Alvaro Jorge-Penas
%
%     This library is free software: you can redistribute it and/or modify
%     it under the terms of the GNU Lesser General Public License as published
%     by the Free Software Foundation, either version 3 of the License, or
%     (at your option) any later version.
%
%     This software is provided "as is",
%     but WITHOUT ANY WARRANTY; without even the implied warranty of
%     MERCHANTABILITY or FITNESS FOR A PARTICULAR PURPOSE.  See the
%     GNU Lesser General Public License for more details
%     <http://www.gnu.org/licenses/>.


function [tracField,lambda,lcurveData] = tikhonovInverseFourier(dispField,g,tikhonovLambda)

% This function recover the tractions at the surface of an linear elastic infinite half-space
% from the surface displacements or displacements within the substrate. 
% It works both for 2D and 2.5D TFM
% The inverse problem is solved in the Fourier domain.
% Tikhonov regularization is applied. If the tikhonov weight is set to 0,
% then no regularization will be applied. If the tikhonov weight is set to
% [], then the software estimates the parameter


format long


dim = length(fieldnames(dispField));


% Convert struct data format to cell data format
g = reshape(struct2cell(g),dim,dim)'; % tensor array
d = struct2cell(dispField); % column tensor
clear dispField


% Go to Fourier Domain
D = tensorFFT(d);
G = tensorFFT(g);
clear g 


G_conj = tensorComplexConjugation(G);
GG=tensorProduct(G_conj,G); 


if isempty(tikhonovLambda) % Automatic estimation of the Tikhonov Lambda
    % Calculate the L-curve
    weightVecIni = 10^(-5); weightVecEnd = 10^(3); weightVecStep = 5; 
    weightVec = 10.^(log10(weightVecIni):(1/weightVecStep):log10(weightVecEnd)); 
    [RnormVec,TnormVec] = lcurve(d,D,G,GG,G_conj,weightVec);
    lcurveData.RnormVec = RnormVec;
    lcurveData.TnormVec = TnormVec;
    lcurveData.weightVec = weightVec;
    % Select the right lambda: corner of the L-curve
    lambda = lcorner(RnormVec,TnormVec,weightVec,'curv');   
else % user provided Tikhonov Lambda
    lambda = tikhonovLambda;
    lcurveData = nan;

end % estimation of the tikhonov lambda
clear d G


GGw = tensorTikhonovLambdaSum(GG,lambda); clear GG
Inv = tensorInverse(GGw); clear GGw
% Tractions in Frequency Domain
InvGconj = tensorProduct(Inv,G_conj); clear Inv G_conj
T = tensorProduct(InvGconj,D);
clear InvGconj D
% Go back to the Spatial Domain
t = tensorIFFT(T);
clear T
% Convert back from cell to struct
switch dim
    case 2
        tracField = cell2struct(t,{'X','Y'},1);
    case 3
        tracField = cell2struct(t,{'X','Y','Z'},1);
end
