# Supplementary material for: Free Form Deformation–Based Image Registration Improves Accuracy of Traction Force Microscopy
Source: PLoS One. 2015 Dec 7;10(12):e0144184. doi: 10.1371/journal.pone.0144184 (PMC4671587; doi:10.1371/journal.pone.0144184)
Supplement: S2 File — (ZIP) [file pone.0144184.s014.zip › S2_File/TFMcalc/traction/tracRecovery.m]

%    This file is part of TFMcalc.
%     Copyright (C) 2013 Tecnun, School of Engineering, University of Navarra (Spain)
%     Copyright (C) 2015 Bme, Dep. Mech. Engineering, KUleuven (Belgium)
%     Copyright (C) 2012-2015 Alvaro Jorge-Penas
%
%     This library is free software: you can redistribute it and/or modify
%     it under the terms of the GNU Lesser General Public License as published
%     by the Free Software Foundation, either version 3 of the License, or
%     (at your option) any later version.
%
%     This software is provided "as is",
%     but WITHOUT ANY WARRANTY; without even the implied warranty of
%     MERCHANTABILITY or FITNESS FOR A PARTICULAR PURPOSE.  See the
%     GNU Lesser General Public License for more details
%     <http://www.gnu.org/licenses/>.

function [tracField,lambda,lcurveData] = tracRecovery(dispField,param)
% This function implements the workflow required for the traction recovery.


dim = length(fieldnames(dispField));
fieldSize = size(dispField.X);

resolution.xy = param.xyResolution;


switch dim
    case 2
        %  Apply a Tukey Window to displacements to avoid the windowing effects
        dispField.X = dispField.X.*window2(fieldSize(1),fieldSize(2),@tukeywin,param.tukeyWinParam);
        dispField.Y = dispField.Y.*window2(fieldSize(1),fieldSize(2),@tukeywin,param.tukeyWinParam);
    case 3
    resolution.z = param.zResolution;
    if length(fieldSize)==2
        fieldSize = [fieldSize,1];
    end
    %  Apply a Tukey Window to displacements to avoid the windowing effects
    dispField.X = dispField.X.*repmat(window2(fieldSize(1),fieldSize(2),@tukeywin,param.tukeyWinParam),[1,1,fieldSize(3)]);
    dispField.Y = dispField.Y.*repmat(window2(fieldSize(1),fieldSize(2),@tukeywin,param.tukeyWinParam),[1,1,fieldSize(3)]);
    dispField.Z = dispField.Z.*repmat(window2(fieldSize(1),fieldSize(2),@tukeywin,param.tukeyWinParam),[1,1,fieldSize(3)]);
end


% Calculation of the Green function
gOptions.young = param.young;
gOptions.poisson = param.poisson;
gOptions.gIntegrationSize = resolution.xy *(1 -(2/100)); % almost 1 pixel size
g = greenBoussinesqI(resolution,fieldSize,gOptions);


% Recover the forces
[tracField,lambda,lcurveData] = tikhonovInverseFourier(dispField,g,param.tikhonovLambda);
% Covert the units to Pa and just keep the top surface information
tracField.X = 1000*squeeze(tracField.X(:,:,1)); 
tracField.Y = 1000*squeeze(tracField.Y(:,:,1)); 
if dim==3
    tracField.Z = 1000*squeeze(tracField.Z(:,:,1)); 
end
