# Supplementary material for: Free Form Deformation–Based Image Registration Improves Accuracy of Traction Force Microscopy
Source: PLoS One. 2015 Dec 7;10(12):e0144184. doi: 10.1371/journal.pone.0144184 (PMC4671587; doi:10.1371/journal.pone.0144184)
Supplement: S2 File — (ZIP) [file pone.0144184.s014.zip › S2_File/TFMcalc/utilities/read3Dim.m]

%    This file is part of TFMcalc.
%     Copyright (C) 2013 Tecnun, School of Engineering, University of Navarra (Spain)
%     Copyright (C) 2015 Bme, Dep. Mech. Engineering, KUleuven (Belgium)
%     Copyright (C) 2012-2015 Alvaro Jorge-Penas
%
%     This library is free software: you can redistribute it and/or modify
%     it under the terms of the GNU Lesser General Public License as published
%     by the Free Software Foundation, either version 3 of the License, or
%     (at your option) any later version.
%
%     This software is provided "as is",
%     but WITHOUT ANY WARRANTY; without even the implied warranty of
%     MERCHANTABILITY or FITNESS FOR A PARTICULAR PURPOSE.  See the
%     GNU Lesser General Public License for more details
%     <http://www.gnu.org/licenses/>.

function im3D = read3Dim(fileName)
% This function reads multipage tiff images

warning('off','MATLAB:imagesci:tiffmexutils:libtiffErrorAsWarning')
warning('off','MATLAB:imagesci:tiffmexutils:libtiffWarning')


mtdt = extractTifMetadata(fileName);

im3D=zeros(mtdt.rowNum,mtdt.colNum,mtdt.imNum,'uint16');

TifLink = Tiff(fileName, 'r');
for ii=1:mtdt.imNum
    TifLink.setDirectory(ii);
    im3D(:,:,ii)=TifLink.read();
end
TifLink.close();
clear  mtdt TifLink ii

warning('on','MATLAB:imagesci:tiffmexutils:libtiffErrorAsWarning')
warning('on','MATLAB:imagesci:tiffmexutils:libtiffWarning')
