# Supplementary material for: Free Form Deformation–Based Image Registration Improves Accuracy of Traction Force Microscopy
Source: PLoS One. 2015 Dec 7;10(12):e0144184. doi: 10.1371/journal.pone.0144184 (PMC4671587; doi:10.1371/journal.pone.0144184)
Supplement: S2 File — (ZIP) [file pone.0144184.s014.zip › S2_File/TFMcalc/workFlow/staticTFM.m]

%    This file is part of TFMcalc.
%     Copyright (C) 2013 Tecnun, School of Engineering, University of Navarra (Spain)
%     Copyright (C) 2015 Bme, Dep. Mech. Engineering, KUleuven (Belgium)
%     Copyright (C) 2012-2015 Alvaro Jorge-Penas
%
%     This library is free software: you can redistribute it and/or modify
%     it under the terms of the GNU Lesser General Public License as published
%     by the Free Software Foundation, either version 3 of the License, or
%     (at your option) any later version.
%
%     This software is provided "as is",
%     but WITHOUT ANY WARRANTY; without even the implied warranty of
%     MERCHANTABILITY or FITNESS FOR A PARTICULAR PURPOSE.  See the
%     GNU Lesser General Public License for more details
%     <http://www.gnu.org/licenses/>.


function staticTFM(pathParam,gParam,dispParam,tracParam,errorCParam)


%% Check if the output folder exists
if ~exist(pathParam.savePath,'dir')
    mkdir(pathParam.savePath)
end


disp('Starting the TFM software ... ... ... ...')


%% Read input images

disp('Reading input images ...')

relaxedBeads = squeeze(read3Dim([pathParam.readPath.relaxed filesep pathParam.readFile.relaxed]));
stressedBeads = squeeze(read3Dim([pathParam.readPath.stressed filesep pathParam.readFile.stressed]));


disp('ok')


%% Filter bead images

% Consider filtering the bead images if they are too noisy... ...


%% Run the TFM workflow

TFMcalcWorkflow(relaxedBeads,stressedBeads,pathParam,gParam,dispParam,tracParam,errorCParam);
