# Supplementary material for: Free Form Deformation–Based Image Registration Improves Accuracy of Traction Force Microscopy
Source: PLoS One. 2015 Dec 7;10(12):e0144184. doi: 10.1371/journal.pone.0144184 (PMC4671587; doi:10.1371/journal.pone.0144184)
Supplement: S2 File — (ZIP) [file pone.0144184.s014.zip › S2_File/TFMcalc/workFlow/TFMcalcWorkflow.m]

%    This file is part of TFMcalc.
%     Copyright (C) 2013 Tecnun, School of Engineering, University of Navarra (Spain)
%     Copyright (C) 2015 Bme, Dep. Mech. Engineering, KUleuven (Belgium)
%     Copyright (C) 2012-2015 Alvaro Jorge-Penas
%
%     This library is free software: you can redistribute it and/or modify
%     it under the terms of the GNU Lesser General Public License as published
%     by the Free Software Foundation, either version 3 of the License, or
%     (at your option) any later version.
%
%     This software is provided "as is",
%     but WITHOUT ANY WARRANTY; without even the implied warranty of
%     MERCHANTABILITY or FITNESS FOR A PARTICULAR PURPOSE.  See the
%     GNU Lesser General Public License for more details
%     <http://www.gnu.org/licenses/>.


function TFMcalcWorkflow(relaxedBeads,stressedBeads,pathParam,gParam,dispParam,tracParam,errorCParam)
% This function implements the general workflow required to calculate cell
% tractions, including the displacementes calculations and the traction recovery


relaxedBeads = double(relaxedBeads);
stressedBeads = double(stressedBeads);


%% Displacement calculation


% Prepare for the Displacement calculation

if strcmp(dispParam.dispMethod,'ffd')
    
    disp('FFD method will be used for calculating the displacements')
    dispParam.ffd.xyResolution = gParam.xyResolution;
    if gParam.dim==2.5
        dispParam.ffd.zResolution = gParam.zResolution;
    end
    dispParam.ffd.installationPath = pathParam.installationPath;
    dispParam.ffd.tmpPath = [pathParam.savePath filesep 'tmp_' pathParam.saveFileName];
    
else
    disp('PIV method selected for calculating the displacements')
    dispParam.piv.scaleNum = 3; % number of scales
    dispParam.piv.xyResolution = gParam.xyResolution;
    if gParam.dim==2.5
        dispParam.piv.zResolution = gParam.zResolution;
    end
    dispParam.piv.interpMethod = 'inpaintNaN' ; % 'inpaintNaN' or 'linear' --> To interpolate (from its neighbors) the displacement
    % value for a given block that otherwise would be discarded. This is done for every scale during the analysis
    dispParam.piv.dispInterpFlag = true; % interpolation of the final displacements so they can have the same grid as the original bead images
    
end
 
% Calculation of displacements
disp('Calculation of the displacement field ...')
dispField = tfmDisp(relaxedBeads, stressedBeads, dispParam);
disp('ok')


clear relaxedBeads stressedBeads


%% Traction recovery 

disp('Recovering the traction field ...')


tracParam.tikhonovLambda = errorCParam.tikhonov.weight;
if strcmp(dispParam.dispMethod,'piv') && not(dispParam.piv.dispInterpFlag) % if piv data has not been interpolated
        tracParam.xyResolution = dispParam.piv.blockSize.xy(3)*gParam.xyResolution;
        if gParam.dim==2.5
            tracParam.zResolution = dispParam.piv.blockSize.z(3)*gParam.zResolution;
        end
else
        tracParam.xyResolution = gParam.xyResolution;
        if gParam.dim==2.5
            tracParam.zResolution = gParam.zResolution;
        end
end


tracParam.tukeyWinParam = 0.25;

[tracField,tikhonov.weight,tikhonov.lcurveData] = tracRecovery(dispField,tracParam);

if isempty(tracParam.tikhonovLambda)
    errorCParam.tikhonov.weight = tikhonov.weight;
end

disp('ok')


%% Save  results
disp('Saving results ...')
save([pathParam.savePath filesep pathParam.saveFileName '.mat'],'pathParam','gParam','dispParam','tracParam','errorCParam','dispField','tracField','tikhonov')
disp('ok')


disp('END OF THE TFM ANALYSIS')
