# Supplementary material for: Free Form Deformation–Based Image Registration Improves Accuracy of Traction Force Microscopy
Source: PLoS One. 2015 Dec 7;10(12):e0144184. doi: 10.1371/journal.pone.0144184 (PMC4671587; doi:10.1371/journal.pone.0144184)
Supplement: S2 File — (ZIP) [file pone.0144184.s014.zip › S2_File/TFMcalc_launch.m]

clear all
close all
clc


%% INSTALLATION AND WORKING DIRECTORY

pathParam.installationPath = 'C:\myDir\TFMcalc'; % full absolute path

pathParam.readPath.stressed = 'C:\myTFMimages';  % full absolute path
pathParam.readFile.stressed = 'myStressedBeadImage.tiff'  ; % fileName with extension
pathParam.readPath.relaxed = 'C:\myTFMimages'; % full absolute path
pathParam.readFile.relaxed = 'myRelaxedBeadImage.tiff'  ;%  fileName with  extension
pathParam.savePath = 'C:\myTFMresults'; % full absolute path
pathParam.saveFileName = 'myRecoveredFields'  ; % name without extension


%% GENERAL  PARAMETERS

gParam.dim = 2.5; % 2 --> 2D TFM; 2.5 --> 2.5D TFM (3D tractions exerted by a 2D cell)
gParam.xyResolution = 0.15; % units in um
gParam.zResolution = 0.3; % units in um (only needed for 2.5D TFM)


%% DISP PARAMETERS 

% Both FFD and PIV works within a multiscale scheme.
% For both methods the number of scales has been fixed to 3.

dispParam.dispMethod ='ffd' ; % 'ffd', 'piv' 

% valid for dispParam.dispMethod=ffd
dispParam.ffd.meshSize.xy = [60,30,15]; % units in px (Array containing 3 positive integer numbers -- From the coarsest(first value) to the finest (last value) resolution)
dispParam.ffd.meshSize.z = [15,12,8]; % units in px (only needed for 2.5D TFM -- Array containing 3 positive integer numbers. From the coarsest(first value) to the finest (last value) resolution)

dispParam.ffd.optimMethod = 'adapStochGradDesc'; % 'qnLBFGS or 'adapStochGradDesc'
dispParam.ffd.iterNum = [500 1000 2000]; % Max. number of iterations --> Array containing 3 positive integer numbers -- From the coarsest(first value) to the finest (last value) resolution
dispParam.ffd.evalSampleNum = [5000 7000 10000]; % Number of pixels/voxels used to evaluate the similarity metric  --> Array containing 3 positive integer numbers -- From the coarsest(first value) to the finest (last value) resolution. Set it to an empty array ( [] ) to use all the samples.
dispParam.ffd.beadMask = true; % true or false


% valid for dispParam.dispMethod=piv
dispParam.piv.blockSize.xy = [88,44,22]; % units in px (Array containing 3 positive integer numbers -- From the coarsest(first value) to the finest (last value) resolution)
dispParam.piv.blockSize.z = [12,8,8]; % units in px (Array containing 3 positive integer numbers -- From the coarsest(first value) to the finest (last value) resolution)
dispParam.piv.minbeadPixVal = 40; % minimum greyscale value that can be considered to be part of a bead
dispParam.piv.shiftCalcMethod = 'iterGrad'; % Possibilities: 'xcorr' , 'iterGrad', 'grad'
dispParam.piv.minCorrVal= 0.5; % only needed if disParam.piv.shiftCalcMethod='xcorr'.


%% TRACTION  PARAMETERS


% Stiffness of the gel 
tracParam.young = 1.3; % units in kPa 
% Poisson's ratio:
tracParam.poisson = 0.45;


%% ERROR CONTROL PARAMETERS

errorCParam.tikhonov.weight = 0.1; % positive numeric value or []. [] implies the automatic estimation of the parameter


%% DO NOT MODIFY THE FOLLOWING CODE -- RUN TFM SOFTWARE
addpath(genpath(pathParam.installationPath))
staticTFM(pathParam,gParam,dispParam,tracParam,errorCParam);
rmpath(genpath(pathParam.installationPath))
